# Supplementary material for: 3,3′-[(tert-Butoxy­carbon­yl)aza­nedi­yl]dipropanoic acid
Source: Acta Crystallogr Sect E Struct Rep Online. 2009 May 29;65(Pt 6):o1408. doi: 10.1107/S1600536809018911 (PMC2969698; doi:10.1107/S1600536809018911)
Supplement: Supplementary file 1 [file e-65-o1408-sup1.cif]

##############################################################################
###                                                                        ###
###        Electronic paper (Acta Crystallographica Section E)             ###
###                                                                        ###
##############################################################################
#                                                                            #
# This CIF contains the data in a paper accepted for publication in Acta     #
# Crystallographica Section E. It conforms to the requirements of Notes      #
# for Authors for Section E, and has been peer reviewed under the auspices   #
# of the IUCr Commission on Journals.                                        #
#                                                                            #
# Full details of the Crystallographic Information File format               #
# are given in the paper "The Crystallographic Information File (CIF):       #
# a New Standard Archive File for Crystallography" by S. R. Hall, F. H.      #
# Allen and I. D. Brown [Acta Cryst. (1991), A47, 655-685].                  #
#                                                                            #
# The current version of the core CIF dictionary is obtainable from          #
# ftp://ftp.iucr.org/pub/cif_core.dic. The current version number is 2.4.    #
#                                                                            #
# Software is freely available for graphical display of the structure(s) in  #
# this CIF.  For information consult the CIF home page http://www.iucr.org/  #
# cif/home.html                                                              #
#                                                                            #
# This file may be used for bona fide research purposes within the           #
# scientific community so long as proper attribution is given to the journal # 
# article from which it was obtained.                                        #
#                                                                            #
##############################################################################
                                             
data_global
_audit_creation_method     SHELXL-97
_journal_date_recd_electronic     2009-05-07
_journal_date_accepted     2009-05-19
_journal_name_full     'Acta Crystallographica, Section E'
_journal_year     2009
_journal_volume     65
_journal_issue      6
_journal_page_first     o1408
_journal_page_last     o1408
_journal_paper_category     QO
_journal_coeditor_code     CI2799
_publ_contact_author_name     'Qi, Qing-Rong'
_publ_contact_author_address
;
Department of Medicinal Chemistry, West China School of Pharmacy, Sichuan
University, Chengdu, 610041
P.R.China
;
_publ_contact_author_email     qiqingronghh@yahoo.com.cn
_publ_contact_author_fax     '86-28-85501609'
_publ_contact_author_phone     '86-28-85501609'
_publ_section_title
;
3,3'-[(<i>tert</i>-Butoxycarbonyl)azanediyl]dipropanoic acid
;
loop_
    _publ_author_name
    _publ_author_address
    'Tao, Yuan'
;
     Department of Medicinal Chemistry
     West China School of Pharmacy
     Sichuan University
     Chengdu 610041
     People's Republic of China
;
    'Liang, Yu-Feng'
;
     Department of Medicinal Chemistry
     West China School of Pharmacy
     Sichuan University
     Chengdu 610041
     People's Republic of China
;
    'Guo, Xiao-Qiang'
;
     Faculty of Biotechnology Industry
     Chengdu University
     Chengdu 610106
     People's Republic of China
;
    'Mao, Zhi-Hua'
;
     The Center for Testing and Analysis
     Sichuan University
     Chengdu 610064
     People's Republic of China
;
    'Qi, Qing-Rong'
;
     Department of Medicinal Chemistry
     West China School of Pharmacy
     Sichuan University
     Chengdu 610041
     People's Republic of China
;
data_I
_chemical_name_systematic
;
3,3'-[(<i>tert</i>-Butoxycarbonyl)azanediyl]dipropanoic acid
;
_chemical_name_common     ?
_chemical_formula_moiety     'C11 H19 N O6'
_chemical_formula_sum     'C11 H19 N O6'
_chemical_formula_iupac     'C11 H19 N O6'
_chemical_formula_weight     261.27
_symmetry_cell_setting     Orthorhombic
_symmetry_space_group_name_H-M     'P b c a'
_symmetry_space_group_name_Hall     '-P 2ac 2ab'
loop_
    _symmetry_equiv_pos_as_xyz
    'x, y, z'
    '-x+1/2, y+1/2, z'
    'x, -y+1/2, z+1/2'
    '-x+1/2, -y, z+1/2'
    '-x, -y, -z'
    'x-1/2, -y-1/2, -z'
    '-x, y-1/2, -z-1/2'
    'x-1/2, y, -z-1/2'
_cell_length_a     10.632(2)
_cell_length_b     14.559(3)
_cell_length_c     18.257(4)
_cell_angle_alpha     90.00
_cell_angle_beta     90.00
_cell_angle_gamma     90.00
_cell_volume     2826.1(11)
_cell_formula_units_Z     8
_cell_measurement_reflns_used     20
_cell_measurement_theta_min     5.69
_cell_measurement_theta_max     6.79
_cell_measurement_temperature     292(2)
_exptl_crystal_description     Block
_exptl_crystal_colour     colourless
_exptl_crystal_size_max     0.60
_exptl_crystal_size_mid     0.50
_exptl_crystal_size_min     0.44
_exptl_crystal_density_diffrn     1.228
_exptl_crystal_density_meas     ?
_exptl_crystal_density_method     'not measured'
_exptl_crystal_F_000     1120
_exptl_absorpt_coefficient_mu     0.100
_exptl_absorpt_correction_type     none
_exptl_absorpt_correction_T_min     ?
_exptl_absorpt_correction_T_max     ?
_exptl_special_details
;
;
_diffrn_ambient_temperature     292(2)
_diffrn_radiation_type     MoK\a
_diffrn_radiation_wavelength     0.71073
_diffrn_radiation_source     'fine-focus sealed tube'
_diffrn_radiation_monochromator     graphite
_diffrn_measurement_device_type     'Enraf--Nonius CAD-4'
_diffrn_measurement_method     \w/2-\q
_diffrn_detector_area_resol_mean     ?
_diffrn_reflns_number     2979
_diffrn_reflns_av_R_equivalents     0.0081
_diffrn_reflns_av_sigmaI/netI     0.0627
_diffrn_reflns_theta_min     2.23
_diffrn_reflns_theta_max     25.49
_diffrn_reflns_theta_full     25.49
_diffrn_measured_fraction_theta_max     0.995
_diffrn_measured_fraction_theta_full     0.995
_diffrn_reflns_limit_h_min     -1
_diffrn_reflns_limit_h_max     12
_diffrn_reflns_limit_k_min     -3
_diffrn_reflns_limit_k_max     17
_diffrn_reflns_limit_l_min     -10
_diffrn_reflns_limit_l_max     22
_diffrn_standards_number     3
_diffrn_standards_interval_count     200
_diffrn_standards_interval_time     ?
_diffrn_standards_decay_%     1.251
_refine_special_details
;
Refinement of <i>F</i>^2^ against ALL reflections. The weighted <i>R</i>-factor
<i>wR</i> and goodness of fit <i>S</i> are based on <i>F</i>^2^, conventional
<i>R</i>-factors <i>R</i> are based on <i>F</i>, with <i>F</i> set to zero for
negative <i>F</i>^2^. The threshold expression of <i>F</i>^2^ >
\s(<i>F</i>^2^) is used only for calculating <i>R</i>-factors(gt) <i>etc</i>.
and is not relevant to the choice of reflections for refinement.
<i>R</i>-factors based on <i>F</i>^2^ are statistically about twice as large
as those based on <i>F</i>, and <i>R</i>- factors based on ALL data will be
even larger.
;
_reflns_number_total     2601
_reflns_number_gt     1050
_reflns_threshold_expression     I>2\s(I)
_refine_ls_structure_factor_coef     Fsqd
_refine_ls_matrix_type     full
_refine_ls_R_factor_all     0.1759
_refine_ls_R_factor_gt     0.0538
_refine_ls_wR_factor_gt     0.1334
_refine_ls_wR_factor_ref     0.1705
_refine_ls_goodness_of_fit_ref     1.086
_refine_ls_restrained_S_all     1.086
_refine_ls_number_reflns     2601
_refine_ls_number_parameters     175
_refine_ls_number_restraints     0
_refine_ls_hydrogen_treatment     mixed
_refine_ls_weighting_scheme     calc
_refine_ls_weighting_details
                 'calc w=1/[\s^2^(Fo^2^)+(0.0701P)^2^] where P=(Fo^2^+2Fc^2^)/3'
_atom_sites_solution_hydrogens     geom
_atom_sites_solution_primary     direct
_atom_sites_solution_secondary     difmap
_refine_ls_shift/su_max     0.001
_refine_ls_shift/su_mean     0.000
_refine_diff_density_max     0.224
_refine_diff_density_min     -0.248
_refine_ls_extinction_method     'SHELXL97 (Sheldrick, 2008)'
_refine_ls_extinction_coef     0.0127(17)
_refine_ls_extinction_expression
                                  'Fc^*^=kFc[1+0.001xFc^2^\l^3^/sin(2\q)]^-1/4^'
loop_
    _atom_type_symbol
    _atom_type_description
    _atom_type_scat_dispersion_real
    _atom_type_scat_dispersion_imag
    _atom_type_scat_source
    'C' 'C' 0.0033 0.0016
                         'International Tables Vol C Tables 4.2.6.8 and 6.1.1.4'
    'H' 'H' 0.0000 0.0000
                         'International Tables Vol C Tables 4.2.6.8 and 6.1.1.4'
    'N' 'N' 0.0061 0.0033
                         'International Tables Vol C Tables 4.2.6.8 and 6.1.1.4'
    'O' 'O' 0.0106 0.0060
                         'International Tables Vol C Tables 4.2.6.8 and 6.1.1.4'
_computing_data_collection     'DIFRAC (Gabe & White, 1993)'
_computing_cell_refinement     'DIFRAC (Gabe & White, 1993)'
_computing_data_reduction     'NRCVAX (Gabe <i>et al.</i>, 1989)'
_computing_structure_solution     'SHELXS97 (Sheldrick, 2008)'
_computing_structure_refinement     'SHELXL97 (Sheldrick, 2008)'
_computing_molecular_graphics     'ORTEP-3 for Windows (Farrugia, 1997)'
_computing_publication_material     'SHELXL97 (Sheldrick, 2008)'
loop_
    _atom_site_type_symbol
    _atom_site_label
    _atom_site_fract_x
    _atom_site_fract_y
    _atom_site_fract_z
    _atom_site_U_iso_or_equiv
    _atom_site_adp_type
    _atom_site_calc_flag
    _atom_site_refinement_flags
    _atom_site_occupancy
    _atom_site_disorder_assembly
    _atom_site_disorder_group
    O O1 0.1690(2) 0.18631(13) 0.36711(10) 0.0709(7) Uani d . 1 . .
    O O2 0.0153(3) 0.10681(16) 0.31021(11) 0.0841(8) Uani d . 1 . .
    O O3 0.0720(3) -0.04162(19) 0.08342(15) 0.0995(10) Uani d . 1 . .
    H H3O 0.031(4) -0.058(3) 0.037(3) 0.129(16) Uiso d . 1 . .
    O O4 0.0484(3) 0.09467(16) 0.03663(14) 0.1078(11) Uani d . 1 . .
    O O5 0.1228(3) 0.49187(18) 0.26626(13) 0.0833(8) Uani d . 1 . .
    H H5O 0.066(5) 0.526(3) 0.238(2) 0.137(18) Uiso d . 1 . .
    O O6 0.1031(3) 0.39281(16) 0.17583(15) 0.1142(11) Uani d . 1 . .
    N N1 0.1433(3) 0.20065(16) 0.24663(13) 0.0669(8) Uani d . 1 . .
    C C1 0.2392(4) 0.1974(2) 0.48679(17) 0.0898(12) Uani d . 1 . .
    H H1A 0.3223 0.1849 0.4687 0.135 Uiso calc R 1 . .
    H H1B 0.2328 0.1772 0.5367 0.135 Uiso calc R 1 . .
    H H1C 0.2233 0.2622 0.4843 0.135 Uiso calc R 1 . .
    C C2 0.1697(4) 0.0451(2) 0.4391(2) 0.0981(14) Uani d . 1 . .
    H H2A 0.1055 0.0146 0.4112 0.147 Uiso calc R 1 . .
    H H2B 0.1700 0.0217 0.4882 0.147 Uiso calc R 1 . .
    H H2C 0.2501 0.0342 0.4169 0.147 Uiso calc R 1 . .
    C C3 0.0128(4) 0.1701(3) 0.4649(2) 0.1067(14) Uani d . 1 . .
    H H3A -0.0026 0.2343 0.4571 0.160 Uiso calc R 1 . .
    H H3B 0.0038 0.1560 0.5160 0.160 Uiso calc R 1 . .
    H H3C -0.0467 0.1347 0.4371 0.160 Uiso calc R 1 . .
    C C4 0.1436(4) 0.1469(2) 0.44047(16) 0.0686(10) Uani d . 1 . .
    C C5 0.1046(4) 0.1604(2) 0.30812(18) 0.0623(9) Uani d . 1 . .
    C C6 0.0904(4) 0.1711(2) 0.17744(16) 0.0688(10) Uani d . 1 . .
    H H6A 0.1042 0.2185 0.1409 0.083 Uiso calc R 1 . .
    H H6B 0.0003 0.1629 0.1829 0.083 Uiso calc R 1 . .
    C C7 0.1484(3) 0.0821(2) 0.15127(17) 0.0747(11) Uani d . 1 . .
    H H7A 0.2365 0.0922 0.1400 0.090 Uiso calc R 1 . .
    H H7B 0.1437 0.0368 0.1902 0.090 Uiso calc R 1 . .
    C C8 0.0838(4) 0.0459(3) 0.08533(19) 0.0719(10) Uani d . 1 . .
    C C9 0.2554(4) 0.2605(2) 0.24626(18) 0.0762(10) Uani d . 1 . .
    H H9A 0.2844 0.2675 0.1962 0.091 Uiso calc R 1 . .
    H H9B 0.3220 0.2308 0.2738 0.091 Uiso calc R 1 . .
    C C10 0.2318(4) 0.3548(2) 0.27853(18) 0.0762(11) Uani d . 1 . .
    H H10A 0.1970 0.3475 0.3273 0.091 Uiso calc R 1 . .
    H H10B 0.3116 0.3865 0.2833 0.091 Uiso calc R 1 . .
    C C11 0.1451(4) 0.4125(2) 0.2344(2) 0.0732(11) Uani d . 1 . .
loop_
    _atom_site_aniso_label
    _atom_site_aniso_U_11
    _atom_site_aniso_U_22
    _atom_site_aniso_U_33
    _atom_site_aniso_U_12
    _atom_site_aniso_U_13
    _atom_site_aniso_U_23
    O1 0.0897(19) 0.0642(13) 0.0588(12) -0.0127(13) -0.0146(12) -0.0004(10)
    O2 0.097(2) 0.0806(16) 0.0750(16) -0.0276(16) -0.0109(14) -0.0061(12)
    O3 0.152(3) 0.0724(19) 0.0737(17) 0.0156(18) -0.0244(17) -0.0096(14)
    O4 0.164(3) 0.0759(17) 0.0831(17) 0.0102(17) -0.0439(18) -0.0010(15)
    O5 0.094(2) 0.0750(17) 0.0803(16) 0.0181(15) -0.0104(14) 0.0071(14)
    O6 0.153(3) 0.0836(18) 0.106(2) 0.0274(18) -0.053(2) -0.0026(16)
    N1 0.078(2) 0.0626(15) 0.0595(16) -0.0032(16) -0.0056(15) 0.0027(14)
    C1 0.094(3) 0.103(3) 0.073(2) 0.004(2) -0.017(2) -0.012(2)
    C2 0.132(4) 0.072(3) 0.090(3) 0.002(3) -0.012(3) 0.015(2)
    C3 0.091(4) 0.132(3) 0.097(3) 0.009(3) 0.013(3) -0.017(3)
    C4 0.080(3) 0.069(2) 0.0572(18) 0.002(2) -0.0009(18) -0.0036(17)
    C5 0.066(3) 0.054(2) 0.067(2) -0.0066(19) -0.0100(19) -0.0035(17)
    C6 0.080(3) 0.065(2) 0.060(2) 0.011(2) -0.0078(17) -0.0011(16)
    C7 0.073(3) 0.082(2) 0.069(2) 0.014(2) -0.0123(18) -0.0100(18)
    C8 0.081(3) 0.071(3) 0.064(2) 0.025(2) -0.0029(19) -0.009(2)
    C9 0.069(3) 0.075(2) 0.084(2) 0.005(2) -0.0019(19) 0.014(2)
    C10 0.078(3) 0.064(2) 0.087(2) -0.010(2) -0.023(2) 0.0155(17)
    C11 0.087(3) 0.062(2) 0.071(2) -0.006(2) -0.011(2) 0.0116(19)
_geom_special_details
;
All e.s.d.'s (except the e.s.d. in the dihedral angle between two l.s. planes)
are estimated using the full covariance matrix. The cell e.s.d.'s are taken
into account individually in the estimation of e.s.d.'s in distances, angles
and torsion angles; correlations between e.s.d.'s in cell parameters are only
used when they are defined by crystal symmetry. An approximate (isotropic)
treatment of cell e.s.d.'s is used for estimating e.s.d.'s involving l.s.
planes.
;
loop_
    _geom_bond_atom_site_label_1
    _geom_bond_atom_site_label_2
    _geom_bond_site_symmetry_2
    _geom_bond_distance
    _geom_bond_publ_flag
    O1 C5 . 1.331(4) ?
    O1 C4 . 1.482(3) ?
    O2 C5 . 1.229(4) ?
    O3 C8 . 1.281(4) ?
    O3 H3O . 0.98(5) ?
    O4 C8 . 1.199(4) ?
    O5 C11 . 1.315(4) ?
    O5 H5O . 0.94(5) ?
    O6 C11 . 1.193(4) ?
    N1 C5 . 1.331(4) ?
    N1 C6 . 1.448(4) ?
    N1 C9 . 1.477(4) ?
    C1 C4 . 1.514(5) ?
    C1 H1A . 0.96 ?
    C1 H1B . 0.96 ?
    C1 H1C . 0.96 ?
    C2 C4 . 1.508(4) ?
    C2 H2A . 0.96 ?
    C2 H2B . 0.96 ?
    C2 H2C . 0.96 ?
    C3 C4 . 1.499(5) ?
    C3 H3A . 0.96 ?
    C3 H3B . 0.96 ?
    C3 H3C . 0.96 ?
    C6 C7 . 1.513(4) ?
    C6 H6A . 0.97 ?
    C6 H6B . 0.97 ?
    C7 C8 . 1.482(5) ?
    C7 H7A . 0.97 ?
    C7 H7B . 0.97 ?
    C9 C10 . 1.515(4) ?
    C9 H9A . 0.97 ?
    C9 H9B . 0.97 ?
    C10 C11 . 1.486(5) ?
    C10 H10A . 0.97 ?
    C10 H10B . 0.97 ?
loop_
    _geom_angle_atom_site_label_1
    _geom_angle_atom_site_label_2
    _geom_angle_atom_site_label_3
    _geom_angle_site_symmetry_1
    _geom_angle_site_symmetry_3
    _geom_angle
    _geom_angle_publ_flag
    C5 O1 C4 . . 121.8(3) ?
    C8 O3 H3O . . 108(2) ?
    C11 O5 H5O . . 110(3) ?
    C5 N1 C6 . . 119.0(3) ?
    C5 N1 C9 . . 120.9(3) ?
    C6 N1 C9 . . 119.0(3) ?
    C4 C1 H1A . . 109.5 ?
    C4 C1 H1B . . 109.5 ?
    H1A C1 H1B . . 109.5 ?
    C4 C1 H1C . . 109.5 ?
    H1A C1 H1C . . 109.5 ?
    H1B C1 H1C . . 109.5 ?
    C4 C2 H2A . . 109.5 ?
    C4 C2 H2B . . 109.5 ?
    H2A C2 H2B . . 109.5 ?
    C4 C2 H2C . . 109.5 ?
    H2A C2 H2C . . 109.5 ?
    H2B C2 H2C . . 109.5 ?
    C4 C3 H3A . . 109.5 ?
    C4 C3 H3B . . 109.5 ?
    H3A C3 H3B . . 109.5 ?
    C4 C3 H3C . . 109.5 ?
    H3A C3 H3C . . 109.5 ?
    H3B C3 H3C . . 109.5 ?
    O1 C4 C3 . . 110.5(3) ?
    O1 C4 C2 . . 109.4(3) ?
    C3 C4 C2 . . 113.4(3) ?
    O1 C4 C1 . . 101.2(3) ?
    C3 C4 C1 . . 110.4(3) ?
    C2 C4 C1 . . 111.3(3) ?
    O2 C5 O1 . . 123.5(3) ?
    O2 C5 N1 . . 123.0(3) ?
    O1 C5 N1 . . 113.5(3) ?
    N1 C6 C7 . . 111.8(3) ?
    N1 C6 H6A . . 109.3 ?
    C7 C6 H6A . . 109.3 ?
    N1 C6 H6B . . 109.3 ?
    C7 C6 H6B . . 109.3 ?
    H6A C6 H6B . . 107.9 ?
    C8 C7 C6 . . 111.8(3) ?
    C8 C7 H7A . . 109.2 ?
    C6 C7 H7A . . 109.2 ?
    C8 C7 H7B . . 109.2 ?
    C6 C7 H7B . . 109.2 ?
    H7A C7 H7B . . 107.9 ?
    O4 C8 O3 . . 122.6(3) ?
    O4 C8 C7 . . 122.5(4) ?
    O3 C8 C7 . . 114.9(3) ?
    N1 C9 C10 . . 113.5(3) ?
    N1 C9 H9A . . 108.9 ?
    C10 C9 H9A . . 108.9 ?
    N1 C9 H9B . . 108.9 ?
    C10 C9 H9B . . 108.9 ?
    H9A C9 H9B . . 107.7 ?
    C11 C10 C9 . . 113.9(3) ?
    C11 C10 H10A . . 108.8 ?
    C9 C10 H10A . . 108.8 ?
    C11 C10 H10B . . 108.8 ?
    C9 C10 H10B . . 108.8 ?
    H10A C10 H10B . . 107.7 ?
    O6 C11 O5 . . 122.7(3) ?
    O6 C11 C10 . . 125.6(3) ?
    O5 C11 C10 . . 111.6(3) ?
loop_
    _geom_torsion_atom_site_label_1
    _geom_torsion_atom_site_label_2
    _geom_torsion_atom_site_label_3
    _geom_torsion_atom_site_label_4
    _geom_torsion_site_symmetry_1
    _geom_torsion_site_symmetry_2
    _geom_torsion_site_symmetry_3
    _geom_torsion_site_symmetry_4
    _geom_torsion
    _geom_torsion_publ_flag
    C5 O1 C4 C3 . . . . -63.2(4) ?
    C5 O1 C4 C2 . . . . 62.3(4) ?
    C5 O1 C4 C1 . . . . 179.9(3) ?
    C4 O1 C5 O2 . . . . 4.4(5) ?
    C4 O1 C5 N1 . . . . -177.7(3) ?
    C6 N1 C5 O2 . . . . -8.8(5) ?
    C9 N1 C5 O2 . . . . -176.5(3) ?
    C6 N1 C5 O1 . . . . 173.3(3) ?
    C9 N1 C5 O1 . . . . 5.6(4) ?
    C5 N1 C6 C7 . . . . -78.3(4) ?
    C9 N1 C6 C7 . . . . 89.6(3) ?
    N1 C6 C7 C8 . . . . 173.1(3) ?
    C6 C7 C8 O4 . . . . 39.8(5) ?
    C6 C7 C8 O3 . . . . -142.1(3) ?
    C5 N1 C9 C10 . . . . -76.4(4) ?
    C6 N1 C9 C10 . . . . 115.9(3) ?
    N1 C9 C10 C11 . . . . -67.1(4) ?
    C9 C10 C11 O6 . . . . -5.7(6) ?
    C9 C10 C11 O5 . . . . 177.0(3) ?
loop_
    _geom_hbond_atom_site_label_D
    _geom_hbond_atom_site_label_H
    _geom_hbond_atom_site_label_A
    _geom_hbond_site_symmetry_A
    _geom_hbond_distance_DH
    _geom_hbond_distance_HA
    _geom_hbond_distance_DA
    _geom_hbond_angle_DHA
    O3 H3O O4 5 0.98(5) 1.68(5) 2.653(4) 174(4)
    O5 H5O O2 7_566 0.94(5) 1.70(5) 2.628(3) 168(4)
