# Supplementary material for: 3,3′-[(tert-Butoxy­carbon­yl)aza­nedi­yl]dipropanoic acid
Source: Acta Crystallogr Sect E Struct Rep Online. 2009 May 29;65(Pt 6):o1408. doi: 10.1107/S1600536809018911 (PMC2969698; doi:10.1107/S1600536809018911)
Supplement: Supplementary file 2 [file e-65-o1408-Isup2.hkl]

# 
# h,k,l, Fc-squared, Fo-squared, sigma(Fo-squared) and status flag 
# 
data_I
_shelx_title ' QQR6 in pbca' 
_shelx_refln_list_code          4 
_shelx_F_calc_maximum      195.98 
_exptl_crystal_F_000      1120.00 
_reflns_d_resolution_high  0.8259 
 
loop_ 
 _symmetry_equiv_pos_as_xyz 
 'x, y, z' 
 '-x+1/2, y+1/2, z' 
 'x, -y+1/2, z+1/2' 
 '-x+1/2, -y, z+1/2' 
 '-x, -y, -z' 
 'x-1/2, -y-1/2, -z' 
 '-x, y-1/2, -z-1/2' 
 'x-1/2, y, -z-1/2' 
 
_cell_length_a    10.6317 
_cell_length_b    14.5595 
_cell_length_c    18.2575 
_cell_angle_alpha  90.000 
_cell_angle_beta   90.000 
_cell_angle_gamma  90.000 
 
_shelx_F_squared_multiplier     1.000 
 
loop_ 
 _refln_index_h 
 _refln_index_k 
 _refln_index_l 
 _refln_F_squared_calc 
 _refln_F_squared_meas 
 _refln_F_squared_sigma 
 _refln_observed_status 
   2   0   0       52.56        0.00     10.57 o 
   6   0   0        0.24        0.00     15.54 o 
  10   0   0       87.97        0.01     29.01 o 
  12   0   0       62.86        0.01     27.93 o 
   4   1   0      151.14        0.00     19.80 o 
   8   1   0      104.69        0.00     29.87 o 
  10   1   0       28.40        0.01     20.63 o 
  12   1   0        0.92        0.01     23.82 o 
   0   2   0      242.63      264.75      4.05 o 
   6   2   0        7.99        0.00     15.47 o 
   8   2   0      156.04        0.00     27.43 o 
  10   2   0       13.92        0.01     19.52 o 
  12   2   0       20.05        0.01     24.99 o 
   2   3   0    18366.19    17178.31    254.93 o 
   4   3   0       67.35       11.18     12.75 o 
   6   3   0       17.83        0.01     13.47 o 
   8   3   0       31.06        0.01     21.51 o 
  10   3   0       29.96        0.01     22.08 o 
  12   3   0        2.72        0.01     22.09 o 
   0   4   0     8580.39     8126.73     18.33 o 
   2   4   0     6154.49     6444.45     36.53 o 
   4   4   0      280.41      129.44     21.48 o 
   8   4   0       10.51        0.01     17.06 o 
  10   4   0       23.44        0.01     22.31 o 
  12   4   0        0.15        0.01     23.09 o 
   2   5   0     1622.32     1368.64     17.34 o 
   4   5   0      278.99      213.01     16.57 o 
   6   5   0      137.25        0.00     23.89 o 
   8   5   0      120.85        0.01     26.00 o 
  10   5   0       16.83        0.01     19.41 o 
  12   5   0        0.20       13.52     19.70 o 
   0   6   0      931.95      823.34     12.14 o 
   2   6   0      356.43      382.49     12.12 o 
   4   6   0     1094.11      965.25     28.58 o 
   6   6   0       22.55        0.01     14.76 o 
   8   6   0        7.98        0.01     18.55 o 
  10   6   0       82.61        0.01     27.67 o 
  12   6   0        0.14        0.01     21.28 o 
   2   7   0      758.67      870.18     17.23 o 
   4   7   0     1702.33     1791.69     31.41 o 
   6   7   0      119.20       45.57     20.77 o 
   8   7   0       82.07        0.01     24.92 o 
  10   7   0       12.97        0.01     20.92 o 
   0   8   0     1083.47      917.33     15.69 o 
   2   8   0       40.03       40.57      9.79 o 
   4   8   0      617.86      649.03     24.23 o 
   6   8   0      113.89        5.13     22.38 o 
   8   8   0      102.18        0.01     27.15 o 
  10   8   0        0.84       14.15     18.14 o 
   2   9   0     1608.05     1585.93     27.20 o 
   4   9   0        6.46       28.16     12.20 o 
   6   9   0        0.41        0.01     18.16 o 
   8   9   0      220.69        0.01     34.58 o 
  10   9   0        0.10       23.28     16.77 o 
   0  10   0      379.36      359.13     12.02 o 
   2  10   0       98.49       82.72     14.25 o 
   4  10   0      167.79      177.24     17.14 o 
   6  10   0      535.15      317.72     37.02 o 
   8  10   0       16.38       11.01     18.61 o 
  10  10   0       16.08        0.01     22.16 o 
   2  11   0        7.90       13.80     10.95 o 
   4  11   0        1.04        0.01     13.46 o 
   6  11   0        9.21        0.01     16.69 o 
   8  11   0       29.40        0.01     20.58 o 
  10  11   0        0.11        0.01     22.62 o 
   0  12   0      133.39      145.07      9.84 o 
   2  12   0        2.63        0.01     12.84 o 
   4  12   0       36.02       35.41     14.61 o 
   6  12   0        0.24        0.01     15.47 o 
   8  12   0       39.07       13.55     21.71 o 
   2  13   0      254.32      270.93     19.48 o 
   4  13   0      133.22      110.38     20.54 o 
   6  13   0        2.28        0.01     18.82 o 
   8  13   0        3.22        0.01     21.93 o 
   0  14   0      238.01      242.54     19.64 o 
   2  14   0      148.89      151.78     19.68 o 
   4  14   0       17.97       36.78     15.29 o 
   6  14   0        9.46        0.01     19.27 o 
   2  15   0       28.06       32.86     15.28 o 
   4  15   0        1.10        0.01     17.94 o 
   6  15   0       12.45        0.01     20.83 o 
   0  16   0       59.25       42.84     16.85 o 
   2  16   0       29.96       51.55     15.09 o 
   4  16   0        3.83        0.01     17.77 o 
   2  17   0        2.02       11.75     15.95 o 
   1   1   1     1347.97     1165.87      8.33 o 
   2   1   1     1310.14     1359.77     12.00 o 
   3   1   1     2204.24     2414.13     20.21 o 
   4   1   1      356.94      306.28     12.69 o 
   5   1   1     1579.90     1302.52     33.45 o 
   6   1   1      501.20      228.43     27.58 o 
   8   1   1       86.72        0.01     21.56 o 
   9   1   1       11.11        0.01     18.53 o 
  10   1   1       42.11        0.01     24.53 o 
  11   1   1        0.01       20.34     18.76 o 
  12   1   1        3.70        0.01     22.11 o 
   0   2   1    14826.54    14261.22    128.83 o 
   1   2   1     6458.30     5923.01     84.75 o 
   2   2   1     6614.78     6940.79     27.66 o 
   3   2   1      137.64      141.21      8.48 o 
   4   2   1      325.79      269.08     14.11 o 
   5   2   1      626.30      437.01     27.33 o 
   7   2   1       15.60        0.01     15.82 o 
   8   2   1       10.99       15.41      8.43 o 
   9   2   1       63.41        0.01     23.61 o 
  10   2   1       17.48        0.01     23.01 o 
  11   2   1        0.91        0.01     19.16 o 
  12   2   1        7.49        0.01     22.59 o 
   1   3   1    12693.70    11821.52    140.25 o 
   2   3   1    13508.03    14120.18    173.62 o 
   3   3   1       13.42        5.99      7.54 o 
   4   3   1       74.66       97.07     10.01 o 
   5   3   1        1.66        0.00     11.11 o 
   7   3   1       98.39        0.00     20.00 o 
   8   3   1       58.19        0.01     22.89 o 
   9   3   1        5.80        0.01     19.25 o 
  10   3   1        6.36       20.12     17.79 o 
  11   3   1        0.19        5.33     19.91 o 
  12   3   1       10.98        1.63     20.84 o 
   0   4   1    11875.31    11636.41    151.06 o 
   1   4   1     3007.43     2595.85     17.60 o 
   2   4   1      225.49      212.11      8.61 o 
   3   4   1      112.85      137.14      8.46 o 
   4   4   1     7275.40     7042.76     56.41 o 
   5   4   1        0.94       12.68     10.43 o 
   6   4   1       52.77       22.56     17.31 o 
   7   4   1        1.63        0.01     13.65 o 
   8   4   1        7.63       18.49     14.36 o 
   9   4   1       41.32        0.01     20.13 o 
  10   4   1        8.91       18.40     18.19 o 
  11   4   1        5.13        0.01     19.95 o 
  12   4   1        0.09        1.10     21.18 o 
   1   5   1      606.46      586.21      9.86 o 
   2   5   1     4348.70     4515.10     28.73 o 
   3   5   1       68.53       74.90      8.19 o 
   4   5   1      269.88      266.93     14.72 o 
   5   5   1      567.65      572.33     21.45 o 
   6   5   1      210.06      124.53     20.77 o 
   7   5   1        4.93        0.30     14.37 o 
   8   5   1       22.32       18.56     15.55 o 
   9   5   1       19.52        0.01     20.73 o 
  10   5   1       25.51        0.01     21.06 o 
  11   5   1        1.79        0.01     23.19 o 
  12   5   1        4.23        0.01     22.90 o 
   0   6   1     2687.70     2876.32     22.51 o 
   1   6   1     1974.70     1885.01     18.49 o 
   2   6   1     2338.60     2578.80     24.75 o 
   3   6   1      390.83      429.81     13.33 o 
   4   6   1     1619.74     1734.80     27.91 o 
   5   6   1      179.76      166.68     15.51 o 
   6   6   1        7.93        0.01     13.94 o 
   7   6   1      109.99        0.01     22.42 o 
   8   6   1       16.41        0.01     18.37 o 
   9   6   1        2.82        0.01     18.87 o 
  10   6   1       16.69        0.01     19.61 o 
  11   6   1        4.21        0.01     19.49 o 
  12   6   1        0.46        0.01     24.06 o 
   1   7   1     1655.78     1580.73     18.54 o 
   2   7   1     1631.71     1833.47     22.90 o 
   3   7   1       39.59       60.53      9.08 o 
   4   7   1      113.16      134.54     12.89 o 
   5   7   1       79.65      114.41     13.06 o 
   6   7   1        1.49        0.01     14.33 o 
   7   7   1       37.88        0.01     16.61 o 
   8   7   1       12.34        2.70     15.43 o 
   9   7   1        0.21        6.51     17.22 o 
  10   7   1       27.16        0.01     23.41 o 
  11   7   1        0.01        0.01     20.43 o 
   0   8   1       23.01       35.85      5.37 o 
   1   8   1      588.00      604.06     12.68 o 
   2   8   1       29.91       27.20      5.34 o 
   3   8   1      392.54      413.59     15.66 o 
   4   8   1      662.51      725.58     20.93 o 
   5   8   1       50.91       41.44     12.98 o 
   6   8   1      105.57       73.30     19.34 o 
   7   8   1       69.40        0.01     22.18 o 
   8   8   1        3.63        0.01     17.70 o 
   9   8   1       10.46        0.01     19.47 o 
  10   8   1       17.13        0.01     20.65 o 
  11   8   1        0.00        5.04     19.48 o 
   1   9   1       21.12       30.10      5.99 o 
   2   9   1     2954.32     3056.39     34.50 o 
   3   9   1      133.31      132.77     13.32 o 
   4   9   1      157.42      175.93     16.30 o 
   5   9   1      192.87      195.21     18.33 o 
   6   9   1      323.09      228.94     26.09 o 
   7   9   1       49.98       11.25     20.39 o 
   8   9   1       71.42        9.52     21.70 o 
   9   9   1        5.97        0.01     19.98 o 
  10   9   1        8.67        0.01     20.29 o 
  11   9   1        0.92        0.01     24.01 o 
   0  10   1     1437.98     1448.64     22.39 o 
   1  10   1        3.57        0.01     11.63 o 
   2  10   1       35.98       37.35     11.39 o 
   3  10   1      107.78      124.40     13.84 o 
   4  10   1      131.38      127.50     15.25 o 
   5  10   1        0.85        0.01     14.71 o 
   6  10   1      168.97      185.44     19.63 o 
   7  10   1       14.40       21.60     17.13 o 
   8  10   1        0.04        0.01     16.68 o 
   9  10   1        0.27        0.01     19.17 o 
  10  10   1        4.22       10.02     19.89 o 
   1  11   1       13.30        0.01     12.70 o 
   2  11   1       57.77       46.75     12.73 o 
   3  11   1       10.49        0.01     13.63 o 
   4  11   1       11.11        0.01     14.36 o 
   5  11   1        1.22       15.61     14.88 o 
   6  11   1      128.48       55.47     22.79 o 
   7  11   1       38.01       43.26     17.49 o 
   8  11   1        1.29        0.01     17.12 o 
   9  11   1        0.99        0.01     18.53 o 
  10  11   1        0.99        0.01     20.89 o 
   0  12   1      162.84      166.20     10.27 o 
   1  12   1       27.06       56.16      7.99 o 
   2  12   1       59.78       77.01      8.17 o 
   3  12   1       32.27       34.90     14.63 o 
   4  12   1      416.24      425.40     22.64 o 
   5  12   1        0.04        4.44     14.91 o 
   6  12   1       19.24        0.01     17.63 o 
   7  12   1        1.42        3.34     16.61 o 
   8  12   1        0.05        0.01     18.99 o 
   9  12   1        0.24       32.91     15.83 o 
   1  13   1        4.15        0.01     14.58 o 
   2  13   1       99.71      131.01     16.01 o 
   3  13   1       27.53        4.69     15.93 o 
   4  13   1       54.19       49.51     17.21 o 
   5  13   1       68.26       74.61     19.33 o 
   6  13   1        0.03        0.01     17.19 o 
   7  13   1       10.40        3.08     18.69 o 
   8  13   1       20.40       29.50     19.47 o 
   0  14   1       76.71       91.55     15.36 o 
   1  14   1       36.18       11.43     15.79 o 
   2  14   1      107.70      116.22     17.83 o 
   3  14   1        0.95        0.01     15.13 o 
   4  14   1        7.19        0.01     17.35 o 
   5  14   1        3.43        0.01     17.27 o 
   6  14   1       19.14        0.01     20.22 o 
   7  14   1       10.50        0.01     21.44 o 
   1  15   1       12.68        4.02     14.12 o 
   2  15   1       10.87        0.01     15.55 o 
   3  15   1        1.55        0.01     15.86 o 
   4  15   1       42.29       49.86     17.43 o 
   5  15   1        3.38        4.12     17.21 o 
   6  15   1       17.90        0.01     20.35 o 
   0  16   1       17.89        0.01     17.58 o 
   1  16   1        1.26        5.37     14.24 o 
   2  16   1        7.79        0.01     16.38 o 
   3  16   1        0.13        0.01     16.25 o 
   4  16   1        1.82        0.53     16.69 o 
   5  16   1        0.10       11.13     15.44 o 
   1  17   1        1.55        8.50     16.08 o 
   2  17   1        1.41        0.01     16.97 o 
   3  17   1        3.93        8.40      9.39 o 
   0   0   2    17866.88    17058.07    126.75 o 
   1   0   2      205.11      195.83      3.71 o 
   2   0   2     5808.38     6087.91     23.82 o 
   3   0   2    12974.88    13632.90    173.72 o 
   4   0   2     7253.27     7632.53     37.49 o 
   5   0   2     1794.73     2125.12     22.17 o 
   6   0   2       26.32       44.75     12.12 o 
   7   0   2      510.71      643.16     21.32 o 
   8   0   2      905.07     1057.65     29.16 o 
   9   0   2       81.14       77.31     19.98 o 
  10   0   2        4.13       40.93     17.91 o 
  11   0   2       16.30       33.21     19.16 o 
  12   0   2        0.14        0.01     22.83 o 
   1   1   2      796.32      806.50      7.25 o 
   2   1   2     6786.62     7094.71     26.08 o 
   3   1   2      208.89      210.03      6.25 o 
   4   1   2       59.03       60.87      9.24 o 
   5   1   2     2039.62     2323.34     25.58 o 
   6   1   2      950.43     1041.90     22.56 o 
   7   1   2      154.68      136.70     18.58 o 
   8   1   2        3.60        0.01     17.64 o 
   9   1   2        0.29        6.60     16.25 o 
  10   1   2        0.08       19.28     16.64 o 
  11   1   2        0.15       14.75     19.16 o 
  12   1   2        0.27       13.38     20.27 o 
   0   2   2     2239.72     2019.87     12.78 o 
   1   2   2     4272.59     3978.30     18.29 o 
   2   2   2      446.62      527.68      7.64 o 
   3   2   2     2197.24     2342.46     19.36 o 
   4   2   2       17.11        9.88      8.54 o 
   5   2   2        4.60        0.00     11.45 o 
   6   2   2      360.51      386.39     19.13 o 
   7   2   2       27.07        0.01     15.19 o 
   8   2   2      115.27       51.61     20.43 o 
   9   2   2        0.22       11.87     16.00 o 
  10   2   2        4.01        0.01     17.65 o 
  11   2   2       14.73        0.01     22.23 o 
  12   2   2       16.78        0.01     25.60 o 
   1   3   2      374.57      320.03      6.09 o 
   2   3   2      402.79      402.01      7.47 o 
   3   3   2     2419.59     2665.34     21.61 o 
   4   3   2       16.78        7.82      9.16 o 
   5   3   2      368.58      398.53     14.93 o 
   6   3   2        1.73        0.01     13.00 o 
   7   3   2       10.78        0.01     15.44 o 
   8   3   2       20.74        0.01     17.02 o 
   9   3   2       17.20        0.01     18.22 o 
  10   3   2       53.34        0.01     24.66 o 
  11   3   2        0.40        0.01     19.57 o 
  12   3   2        1.03        0.01     22.92 o 
   0   4   2      212.78      220.57      7.41 o 
   1   4   2       54.72       60.00      4.16 o 
   2   4   2       48.16       51.53      4.32 o 
   3   4   2       75.52      101.95      8.84 o 
   4   4   2      257.45      317.94     12.85 o 
   5   4   2      169.56      146.56     14.38 o 
   6   4   2       15.00        0.01     12.79 o 
   7   4   2        5.06        0.01     14.89 o 
   8   4   2       54.88       12.21     18.50 o 
   9   4   2        0.02        0.01     17.06 o 
  10   4   2       42.92        0.01     21.93 o 
  11   4   2        2.51       29.31     18.44 o 
  12   4   2        2.22        0.01     22.88 o 
   1   5   2      216.59      185.09      6.28 o 
   2   5   2      169.27      159.71      6.24 o 
   3   5   2      765.86      834.59     15.73 o 
   4   5   2       15.34       17.51      9.94 o 
   5   5   2       42.76       41.38     12.27 o 
   6   5   2      170.69      150.23     17.62 o 
   7   5   2      183.78      123.96     21.31 o 
   8   5   2      287.87      103.19     29.28 o 
   9   5   2       13.13        0.01     19.60 o 
  10   5   2        3.70        0.01     19.70 o 
  11   5   2        0.26        0.01     20.48 o 
  12   5   2        1.14       31.76     20.10 o 
   0   6   2        6.94        4.48      3.89 o 
   1   6   2     5868.81     5644.73     32.56 o 
   2   6   2      490.75      493.70     10.56 o 
   3   6   2      292.78      307.07     12.55 o 
   4   6   2      926.95      852.63     20.68 o 
   5   6   2      820.33      898.15     22.52 o 
   6   6   2      370.32      334.24     21.44 o 
   7   6   2        0.29       15.49     13.30 o 
   8   6   2       36.69       29.55     18.17 o 
   9   6   2       33.35       21.73     19.52 o 
  10   6   2       57.49        0.01     25.59 o 
  11   6   2        2.00        0.01     20.38 o 
  12   6   2        3.01        0.01     23.78 o 
   1   7   2     1638.66     1625.54     18.73 o 
   2   7   2      252.04      283.35      8.81 o 
   3   7   2     2234.55     2273.72     27.80 o 
   4   7   2      168.63      156.80     13.57 o 
   5   7   2        2.03        0.01     12.50 o 
   6   7   2       30.39        0.01     15.12 o 
   7   7   2       25.29       46.99     14.37 o 
   8   7   2       80.05       46.29     20.32 o 
   9   7   2       38.58        0.01     24.26 o 
  10   7   2        1.02        3.42     18.56 o 
  11   7   2        0.47        2.71     19.73 o 
   0   8   2     2687.66     2845.59     30.34 o 
   1   8   2       31.62       36.95      5.82 o 
   2   8   2       41.07       19.35     10.75 o 
   3   8   2      280.70      283.93     14.76 o 
   4   8   2      885.63      919.36     23.91 o 
   5   8   2       63.81       91.28     14.89 o 
   6   8   2      148.67      154.09     18.28 o 
   7   8   2       98.19       78.94     20.63 o 
   8   8   2       59.01        0.01     21.45 o 
   9   8   2        1.21        0.01     19.32 o 
  10   8   2        1.28        0.01     19.70 o 
  11   8   2        1.57        0.01     21.87 o 
   1   9   2      416.51      389.31     11.90 o 
   2   9   2      448.80      461.07     16.99 o 
   3   9   2      113.71      105.07     12.18 o 
   4   9   2      376.87      398.26     18.58 o 
   5   9   2       82.37       87.05     14.42 o 
   6   9   2      204.06      205.81     22.49 o 
   7   9   2       18.80       19.54     16.95 o 
   8   9   2      184.78       62.75     28.12 o 
   9   9   2       17.78        0.01     20.30 o 
  10   9   2        1.77        0.01     19.33 o 
  11   9   2        6.43        0.01     21.50 o 
   0  10   2      972.37     1002.42     22.25 o 
   1  10   2       46.83       35.55     11.34 o 
   2  10   2      266.84      286.54     14.63 o 
   3  10   2       36.08       28.53     13.40 o 
   4  10   2     1413.83     1532.24     32.84 o 
   5  10   2      130.30      138.81     16.50 o 
   6  10   2      547.65      560.79     28.64 o 
   7  10   2       12.23        0.01     17.32 o 
   8  10   2        1.98       12.02     16.39 o 
   9  10   2        7.95        0.01     21.57 o 
  10  10   2        1.04        0.01     20.82 o 
   1  11   2        3.60        7.63     10.94 o 
   2  11   2       98.94       95.47      8.79 o 
   3  11   2       11.80       10.76     13.02 o 
   4  11   2        5.10       15.29     12.26 o 
   5  11   2       21.27        0.75     16.80 o 
   6  11   2       27.39       38.71     16.88 o 
   7  11   2       13.97       21.97     17.12 o 
   8  11   2       31.50       37.42     18.79 o 
   9  11   2        0.28        0.01     18.25 o 
   0  12   2      539.90      504.88     21.16 o 
   1  12   2        0.96        0.01     12.97 o 
   2  12   2       91.51       87.50     15.67 o 
   3  12   2      116.89      136.39     16.87 o 
   4  12   2      136.50      164.34     18.09 o 
   5  12   2       66.11       72.01     17.10 o 
   6  12   2       88.05       78.25     20.42 o 
   7  12   2        6.13        0.01     18.13 o 
   8  12   2        6.18        0.01     19.03 o 
   9  12   2       12.02       31.92     20.44 o 
   1  13   2       14.53        2.24     13.90 o 
   2  13   2      130.58       71.08     16.86 o 
   3  13   2        8.68        0.01     15.58 o 
   4  13   2        1.14        1.66     14.04 o 
   5  13   2        2.38        0.01     16.64 o 
   6  13   2       50.87       88.72     17.28 o 
   7  13   2        0.13        0.01     19.29 o 
   8  13   2        1.46       29.08     17.52 o 
   0  14   2       28.92       23.75     15.53 o 
   1  14   2       13.43        0.01     16.47 o 
   2  14   2        8.50       15.34     14.04 o 
   3  14   2       77.62       64.97     17.00 o 
   4  14   2        8.40        0.01     16.46 o 
   5  14   2       23.63       15.78     17.78 o 
   6  14   2        0.33       11.76     15.53 o 
   7  14   2       34.70        8.30     21.95 o 
   1  15   2        3.72       20.67     14.04 o 
   2  15   2       33.68       50.78     15.66 o 
   3  15   2        1.67        8.91     14.22 o 
   4  15   2        9.70       15.23     17.24 o 
   5  15   2       60.90       57.44     20.18 o 
   6  15   2        6.81        0.01     19.26 o 
   0  16   2        1.09        0.01     15.76 o 
   1  16   2        7.44        0.01     17.26 o 
   2  16   2        4.02        0.01     17.29 o 
   3  16   2        0.06        0.01     16.49 o 
   4  16   2        0.39        0.01     18.11 o 
   5  16   2        2.11       24.58     15.75 o 
   1  17   2        0.07        0.01     16.45 o 
   2  17   2        2.09        0.01     19.10 o 
   3  17   2        3.08        0.01     16.97 o 
   1   1   3     1826.82     1900.13     12.33 o 
   2   1   3    38408.90    40219.36    305.73 o 
   3   1   3     2759.37     3058.08     20.89 o 
   4   1   3      459.04      432.32      9.73 o 
   5   1   3       19.62       13.65      5.66 o 
   7   1   3       14.51        0.01     15.02 o 
   8   1   3        1.24        1.92     15.62 o 
   9   1   3        0.32        0.01     16.51 o 
  10   1   3        0.57        0.01     18.72 o 
  11   1   3       15.62        0.01     23.02 o 
  12   1   3       11.20       18.89     23.49 o 
   0   2   3    23319.67    23744.43    206.02 o 
   1   2   3      700.17      606.50      7.75 o 
   2   2   3     3221.24     2967.30     11.28 o 
   3   2   3     5487.36     6334.70     31.16 o 
   4   2   3       21.52       18.75      9.25 o 
   5   2   3       13.57       23.53      6.33 o 
   6   2   3       82.12      132.94     13.28 o 
   7   2   3       68.29      110.59     16.12 o 
   8   2   3        9.53       17.24     15.61 o 
   9   2   3       22.26       11.64     17.34 o 
  10   2   3       46.94       26.55     22.38 o 
  11   2   3       21.85        9.20     20.32 o 
  12   2   3        6.44        0.01     23.86 o 
   1   3   3      487.46      547.40      8.13 o 
   2   3   3     8222.50     8572.92     34.39 o 
   3   3   3     1765.49     1693.88     16.55 o 
   4   3   3     1763.51     1923.35     19.60 o 
   5   3   3      166.19      195.53     13.01 o 
   6   3   3      493.97      647.98     18.60 o 
   7   3   3      101.54      122.00     16.69 o 
   8   3   3       72.46       68.32     18.24 o 
   9   3   3       17.69        0.01     19.73 o 
  10   3   3        0.06        0.01     18.74 o 
  11   3   3       10.87        6.39     19.11 o 
  12   3   3        2.62       12.65     19.93 o 
   0   4   3     1207.88     1142.10     13.84 o 
   1   4   3       29.82       27.74      3.90 o 
   2   4   3        8.33        9.02      7.23 o 
   3   4   3      135.19      141.93      6.83 o 
   4   4   3     3518.26     3936.82     29.37 o 
   5   4   3     2684.82     3091.04     33.04 o 
   6   4   3        3.08       12.42     12.31 o 
   7   4   3       82.70      102.79     16.19 o 
   8   4   3        4.04        0.01     17.44 o 
   9   4   3       18.68       13.47      9.65 o 
  10   4   3        2.64       12.92     18.09 o 
  11   4   3        2.96        0.01     20.76 o 
  12   4   3        0.69        0.01     22.56 o 
   1   5   3     8890.34     9080.52     39.27 o 
   2   5   3       30.95       24.34      7.93 o 
   3   5   3     2525.51     2909.87     24.33 o 
   4   5   3       26.09       28.25     10.22 o 
   5   5   3       57.39       42.61     11.69 o 
   6   5   3       20.29       10.74     12.07 o 
   7   5   3        8.64        0.01     14.52 o 
   8   5   3        6.28        5.37     16.69 o 
   9   5   3      118.08       59.79     25.39 o 
  10   5   3        1.27       16.96     17.07 o 
  11   5   3        0.25        0.01     19.65 o 
  12   5   3       12.25       16.00     22.56 o 
   0   6   3      236.93      226.18     10.15 o 
   1   6   3      526.11      531.01     10.46 o 
   2   6   3       93.95       78.66      5.46 o 
   3   6   3     1057.68     1069.48     16.58 o 
   4   6   3      148.35      133.86     11.83 o 
   5   6   3      222.04      282.35     14.47 o 
   6   6   3        0.83        0.01     12.69 o 
   7   6   3      106.77       60.98     16.87 o 
   8   6   3        0.36        7.49     16.22 o 
   9   6   3        3.16       12.13     10.45 o 
  10   6   3       32.59        0.01     23.11 o 
  11   6   3        5.18        0.01     21.65 o 
   1   7   3      263.67      278.59      8.89 o 
   2   7   3      114.25      138.92      7.30 o 
   3   7   3       25.21       26.41      9.79 o 
   4   7   3      231.66      229.70     13.59 o 
   5   7   3       38.98       35.66     11.30 o 
   6   7   3       73.72       62.50     15.54 o 
   7   7   3        0.38        0.01     15.25 o 
   8   7   3        0.80        0.01     17.32 o 
   9   7   3        3.42        0.01     19.16 o 
  10   7   3       43.78       28.56     24.71 o 
  11   7   3        1.15        0.01     21.64 o 
   0   8   3        1.89        5.88      9.23 o 
   1   8   3      419.57      445.39     11.54 o 
   2   8   3      249.20      275.44     10.12 o 
   3   8   3      624.93      631.21     14.65 o 
   4   8   3        2.61        8.33      6.91 o 
   5   8   3      134.87      156.99     14.91 o 
   6   8   3      100.60       82.92     16.75 o 
   7   8   3       28.58       11.10     16.21 o 
   8   8   3        5.24       17.45     16.78 o 
   9   8   3        3.82        0.01     20.07 o 
  10   8   3        0.01        0.01     19.64 o 
  11   8   3        0.41        0.01     21.55 o 
   1   9   3     1382.14     1374.01     20.40 o 
   2   9   3       64.39       56.57      6.67 o 
   3   9   3      352.26      353.40     12.29 o 
   4   9   3       13.36        0.01     13.14 o 
   5   9   3       11.08        0.01     14.35 o 
   6   9   3       94.72       91.10     19.38 o 
   7   9   3        7.29        0.01     16.61 o 
   8   9   3        3.89       23.32     15.76 o 
   9   9   3        2.90        0.01     18.73 o 
  10   9   3        1.98        0.01     19.78 o 
   0  10   3       13.85       26.56      9.61 o 
   1  10   3        9.18        4.17     10.17 o 
   2  10   3       60.60       59.69      7.11 o 
   3  10   3       23.41       14.94     11.88 o 
   4  10   3        3.48        0.01     13.02 o 
   5  10   3       10.74       19.54     14.41 o 
   6  10   3      183.12      216.15     21.82 o 
   7  10   3       11.57       13.52     16.70 o 
   8  10   3        0.14        0.01     17.85 o 
   9  10   3        0.83        8.73     18.13 o 
  10  10   3        0.27        0.01     21.17 o 
   1  11   3      170.85      190.45      9.84 o 
   2  11   3        8.36        7.87     10.89 o 
   3  11   3       28.79       27.78     12.91 o 
   4  11   3       89.48      120.82     16.53 o 
   5  11   3       52.52       32.98     17.11 o 
   6  11   3       30.84        0.01     18.60 o 
   7  11   3        0.00       21.28     16.18 o 
   8  11   3       32.08       42.23     19.21 o 
   9  11   3        6.21        0.01     23.01 o 
   0  12   3       25.96       23.17      7.15 o 
   1  12   3      137.86      124.57     10.06 o 
   2  12   3       84.28       90.49      9.50 o 
   3  12   3       31.29       29.06     13.88 o 
   4  12   3       25.72       10.77     15.18 o 
   5  12   3        5.11        0.01     15.44 o 
   6  12   3        6.96        0.01     18.07 o 
   7  12   3       34.25       35.42     18.30 o 
   8  12   3       26.15       19.57     21.34 o 
   9  12   3        4.76       17.80     18.62 o 
   1  13   3       99.07      109.61     15.99 o 
   2  13   3        0.23        0.01     13.60 o 
   3  13   3        9.01        0.01     14.71 o 
   4  13   3       76.08      106.16     15.83 o 
   5  13   3       14.63       15.60     15.66 o 
   6  13   3       51.38       88.58     18.94 o 
   7  13   3       15.19       23.40     18.13 o 
   8  13   3       24.38       32.13     20.69 o 
   0  14   3      146.83      167.66     18.90 o 
   1  14   3        3.87        0.01     14.96 o 
   2  14   3        0.52        7.54     13.49 o 
   3  14   3        1.28        3.48     14.33 o 
   4  14   3        0.01        0.01     15.28 o 
   5  14   3       10.32       16.89     16.54 o 
   6  14   3        5.26        0.01     17.90 o 
   7  14   3        2.58        0.01     21.90 o 
   1  15   3       39.55       47.18     16.94 o 
   2  15   3        9.23       17.39     14.02 o 
   3  15   3        0.79        1.90     14.92 o 
   4  15   3        2.61        4.46     15.66 o 
   5  15   3        1.02       23.47     16.54 o 
   6  15   3        0.77        0.01     19.34 o 
   0  16   3        6.51        0.01     15.83 o 
   1  16   3       21.33       28.70     17.13 o 
   2  16   3        5.38        9.97     14.36 o 
   3  16   3        0.01        4.63     15.51 o 
   4  16   3        0.35        0.01     17.28 o 
   5  16   3        0.07       17.45     16.32 o 
   1  17   3        0.72        0.01     16.60 o 
   2  17   3        1.14        0.01     16.95 o 
   0   0   4    27528.85    26279.56    217.06 o 
   1   0   4     1986.19     1644.90     12.86 o 
   2   0   4     2566.38     2362.18      8.92 o 
   3   0   4     1116.60     1118.94     13.07 o 
   4   0   4     2053.22     2234.01     21.24 o 
   5   0   4     4656.89     5231.10     34.92 o 
   6   0   4      221.11      182.91      9.19 o 
   7   0   4       10.69       10.23     13.05 o 
   8   0   4     1140.88     1266.56     24.84 o 
   9   0   4       69.11       74.39     11.73 o 
  10   0   4       90.58      129.07     20.62 o 
  11   0   4       42.94       58.24     22.08 o 
  12   0   4        3.43        7.08     21.39 o 
   1   1   4     1598.17     1510.29     12.26 o 
   2   1   4       10.44        9.71      6.59 o 
   3   1   4     1118.77     1137.50     13.54 o 
   4   1   4      474.74      460.64     10.59 o 
   5   1   4      502.03      507.29     12.12 o 
   6   1   4        1.51       16.25      6.83 o 
   7   1   4      141.61      150.73     10.44 o 
   8   1   4        1.31       13.42     15.04 o 
   9   1   4       34.22       63.08     16.88 o 
  10   1   4       83.97       63.69     24.14 o 
  11   1   4        1.15        6.33     19.67 o 
  12   1   4        6.43       25.65     21.87 o 
   0   2   4     3960.40     3743.69     21.22 o 
   1   2   4       56.77       63.77      3.92 o 
   2   2   4     1621.63     1609.26     14.61 o 
   3   2   4     3189.03     3211.91     22.70 o 
   4   2   4     3372.47     3771.64     28.01 o 
   5   2   4     1598.89     1815.59     21.97 o 
   6   2   4      675.87      705.60     15.21 o 
   7   2   4       41.99       58.12     14.80 o 
   8   2   4       89.84       73.09     18.50 o 
   9   2   4        1.14        0.01     18.22 o 
  10   2   4       43.48       64.76     18.59 o 
  11   2   4        0.00        0.01     19.08 o 
  12   2   4       10.62        2.20     22.96 o 
   1   3   4       32.10       32.57      6.27 o 
   2   3   4      211.67      216.92      6.76 o 
   3   3   4     8302.03     8922.59     40.86 o 
   4   3   4      167.27      235.67      9.15 o 
   5   3   4      575.93      617.42     13.74 o 
   6   3   4      175.99      188.85     14.79 o 
   7   3   4       34.75       39.13     14.70 o 
   8   3   4        0.09       12.58     15.82 o 
   9   3   4       54.01       71.70     20.82 o 
  10   3   4        0.12        0.44     18.91 o 
  11   3   4        7.83        0.01     22.18 o 
  12   3   4        0.03        0.01     21.52 o 
   0   4   4      945.78      842.10     13.29 o 
   1   4   4       97.43       70.92      7.41 o 
   2   4   4     2087.51     2236.69     19.49 o 
   3   4   4     2840.82     2863.75     23.67 o 
   4   4   4      460.27      547.72     12.03 o 
   5   4   4      834.90     1128.21     18.43 o 
   6   4   4        1.20        0.01     13.55 o 
   7   4   4       95.48       58.21     18.15 o 
   8   4   4      146.82      142.77     18.68 o 
   9   4   4        4.84        0.01     18.00 o 
  10   4   4        5.76        0.01     20.57 o 
  11   4   4       16.12        0.01     23.97 o 
  12   4   4        0.09        0.01     22.53 o 
   1   5   4       23.79       20.27      4.10 o 
   2   5   4      247.59      260.35      8.02 o 
   3   5   4      544.06      533.75     11.30 o 
   4   5   4        1.42        0.01      9.74 o 
   5   5   4      150.15      189.47      9.79 o 
   6   5   4       27.79       31.14     12.52 o 
   7   5   4        0.24        0.01     15.15 o 
   8   5   4       16.78       35.35     17.08 o 
   9   5   4        5.73       11.98     17.22 o 
  10   5   4       17.44       22.77     20.31 o 
  11   5   4        1.67        0.01     20.21 o 
  12   5   4        3.99        0.01     21.86 o 
   0   6   4       30.21       27.06      7.85 o 
   1   6   4      813.71      843.53     13.47 o 
   2   6   4       37.47       37.42      5.11 o 
   3   6   4      189.24      229.30      8.62 o 
   4   6   4      149.93      132.66      8.03 o 
   5   6   4      557.07      650.08     19.07 o 
   6   6   4        0.33        0.01     14.10 o 
   7   6   4      255.04      244.04     21.25 o 
   8   6   4      142.02      124.57     21.27 o 
   9   6   4        1.34        4.72     17.32 o 
  10   6   4        3.04        0.01     19.70 o 
  11   6   4        0.00        0.01     20.87 o 
   1   7   4     1658.57     1696.45     23.29 o 
   2   7   4        5.04        2.52      8.92 o 
   3   7   4     1475.12     1540.04     20.24 o 
   4   7   4        5.80        0.01     11.46 o 
   5   7   4      621.34      620.96     15.92 o 
   6   7   4       39.97       34.75     14.52 o 
   7   7   4       32.59       43.22     15.53 o 
   8   7   4       10.00        0.01     17.03 o 
   9   7   4        0.01        0.01     18.09 o 
  10   7   4       41.47        0.01     22.96 o 
  11   7   4        0.01        0.01     21.58 o 
   0   8   4     1539.58     1558.11     24.95 o 
   1   8   4       39.92       59.91      9.64 o 
   2   8   4      107.23       96.17      7.50 o 
   3   8   4      144.93      145.43      8.73 o 
   4   8   4       51.41       54.49      7.48 o 
   5   8   4       26.99       53.12      7.76 o 
   6   8   4        3.60        0.01     15.03 o 
   7   8   4        2.60        0.01     16.05 o 
   8   8   4        0.18        0.01     17.26 o 
   9   8   4       20.98        9.85     20.01 o 
  10   8   4        0.31       14.55     17.99 o 
  11   8   4        1.49        0.01     23.22 o 
   1   9   4      136.88      138.12     12.84 o 
   2   9   4       13.37        7.60     10.45 o 
   3   9   4       74.88       90.38      8.89 o 
   4   9   4       67.60       71.64     12.50 o 
   5   9   4       25.59       19.34     14.58 o 
   6   9   4        0.61       22.36     13.26 o 
   7   9   4        1.90        0.01     15.69 o 
   8   9   4        0.78       25.44     16.20 o 
   9   9   4       33.16        0.01     21.62 o 
  10   9   4        1.29       32.05     16.29 o 
   0  10   4      360.18      353.79     16.79 o 
   1  10   4       37.31       39.64     11.65 o 
   2  10   4      280.28      275.86     11.19 o 
   3  10   4       40.39       43.59      7.48 o 
   4  10   4      285.80      305.22     17.61 o 
   5  10   4       29.64       26.65     14.89 o 
   6  10   4        3.23       10.09     15.16 o 
   7  10   4      192.27      196.96     21.58 o 
   8  10   4        0.13        0.01     17.85 o 
   9  10   4       29.06        0.01     21.25 o 
  10  10   4        0.00        0.01     21.66 o 
   1  11   4       38.93       27.21     13.95 o 
   2  11   4       84.32       83.33      9.19 o 
   3  11   4      107.59      115.94      9.64 o 
   4  11   4        0.69        0.01      7.84 o 
   5  11   4      119.55      112.92     17.38 o 
   6  11   4       16.55        1.26     17.45 o 
   7  11   4       45.99       24.79     20.24 o 
   8  11   4        0.10        0.01     18.85 o 
   9  11   4        7.68       26.37     11.11 o 
   0  12   4      153.79      168.14     16.52 o 
   1  12   4        0.01        0.01     12.63 o 
   2  12   4       48.95       44.22     14.65 o 
   3  12   4       18.71        0.01     15.27 o 
   4  12   4        0.13        0.01     14.43 o 
   5  12   4        4.94        0.01     16.01 o 
   6  12   4       32.46        8.55     18.22 o 
   7  12   4        0.62        7.37     16.48 o 
   8  12   4        2.50       24.08     18.18 o 
   9  12   4        2.53       28.45     18.98 o 
   1  13   4       17.78       13.44     15.04 o 
   2  13   4        0.37       13.98     13.14 o 
   3  13   4       22.45        0.01     17.58 o 
   4  13   4       56.36       45.97     17.54 o 
   5  13   4       14.55       31.39      8.38 o 
   6  13   4        4.47       25.21     15.19 o 
   7  13   4        2.21       12.63     16.50 o 
   8  13   4        1.00        0.01     20.69 o 
   0  14   4      165.20      179.79     17.86 o 
   1  14   4        6.04        2.53     14.61 o 
   2  14   4        8.98        8.50     15.20 o 
   3  14   4       16.73       27.31     15.27 o 
   4  14   4       33.36       37.46     16.94 o 
   5  14   4        1.47        2.93     15.88 o 
   6  14   4        0.95        0.01     18.30 o 
   7  14   4       18.38        2.82     20.74 o 
   1  15   4        5.35        0.01     15.93 o 
   2  15   4       68.34       63.51     18.06 o 
   3  15   4        0.63        0.01     17.39 o 
   4  15   4        5.44       11.53     15.48 o 
   5  15   4        5.73        7.91     16.47 o 
   6  15   4        4.45       29.16     17.03 o 
   0  16   4        5.70        0.01     15.91 o 
   1  16   4        0.02        0.01     16.32 o 
   2  16   4        0.03       19.17     14.42 o 
   3  16   4       10.38       10.40     15.52 o 
   4  16   4        0.63        0.01     18.73 o 
   1  17   4        0.97        0.01     18.72 o 
   2  17   4        0.18        4.92     15.37 o 
   1   1   5     5969.35     5901.24     27.46 o 
   2   1   5        8.61        0.00      6.96 o 
   3   1   5     2239.05     2383.98     20.00 o 
   4   1   5     1121.85     1051.49     15.53 o 
   5   1   5       78.84       73.77      7.30 o 
   6   1   5      397.58      382.78     11.99 o 
   7   1   5       22.10        0.57     15.76 o 
   8   1   5        3.13        0.01     16.34 o 
   9   1   5        6.02        3.48     17.61 o 
  10   1   5       13.27       15.34     19.09 o 
  11   1   5       15.38        3.96     21.56 o 
  12   1   5        1.04        1.66     21.03 o 
   0   2   5      121.80      140.21      6.87 o 
   1   2   5       39.07       32.78      3.75 o 
   2   2   5     2244.59     2204.07     18.51 o 
   3   2   5      617.02      609.77     10.84 o 
   4   2   5        6.18        2.52      9.36 o 
   5   2   5       44.35       51.81      6.67 o 
   6   2   5       10.38        6.75     12.25 o 
   7   2   5       54.73       30.13     15.15 o 
   8   2   5        1.34        1.02     16.07 o 
   9   2   5       11.90        0.01     20.07 o 
  10   2   5        0.00        0.01     21.44 o 
  11   2   5       24.13       15.47     21.52 o 
  12   2   5        6.06        0.01     22.90 o 
   1   3   5        8.09        7.64      6.06 o 
   2   3   5      160.47      141.26      5.72 o 
   3   3   5      323.49      373.60      9.01 o 
   4   3   5       15.84        7.58      9.41 o 
   5   3   5        0.29       16.69     10.23 o 
   6   3   5      636.93      700.31     16.06 o 
   7   3   5      243.78      262.32     19.59 o 
   8   3   5      132.83      119.96     19.80 o 
   9   3   5      122.21      134.95     20.49 o 
  10   3   5      122.78      146.75     23.89 o 
  11   3   5        0.30        0.01     20.92 o 
  12   3   5        7.57        0.56     22.29 o 
   0   4   5       35.50       40.99      7.17 o 
   1   4   5        8.23       15.71      3.70 o 
   2   4   5      111.31      113.32      5.95 o 
   3   4   5       88.55       99.76      6.07 o 
   4   4   5      209.25      245.52      8.81 o 
   5   4   5      382.78      456.38     12.90 o 
   6   4   5      380.40      449.77     13.49 o 
   7   4   5       36.36       44.01      9.10 o 
   8   4   5      276.49      276.47     21.81 o 
   9   4   5        1.62       11.43     17.02 o 
  10   4   5       53.43       52.91     21.51 o 
  11   4   5        7.13        0.01     21.62 o 
  12   4   5        8.47        0.01     22.83 o 
   1   5   5     2596.92     2665.06     24.28 o 
   2   5   5      703.82      633.32     11.51 o 
   3   5   5      346.37      346.76      9.77 o 
   4   5   5      400.19      447.50     11.64 o 
   5   5   5        3.24        0.01     11.30 o 
   6   5   5        4.75        0.01     13.14 o 
   7   5   5      308.10      324.69     20.72 o 
   8   5   5       96.60      108.54     17.54 o 
   9   5   5        0.11        0.01     17.03 o 
  10   5   5       10.75        0.01     20.50 o 
  11   5   5        4.21        0.01     20.99 o 
   0   6   5      141.92      139.12      9.23 o 
   1   6   5       31.30       18.98      8.99 o 
   2   6   5      301.01      295.93      9.10 o 
   3   6   5     1543.64     1577.28     19.98 o 
   4   6   5      249.61      216.82      9.79 o 
   5   6   5      125.92      112.48      9.40 o 
   6   6   5       77.11      109.54     13.54 o 
   7   6   5       50.46       63.80     17.54 o 
   8   6   5        3.36       11.28     15.51 o 
   9   6   5        0.71       18.79     15.78 o 
  10   6   5        1.00       18.29      9.49 o 
  11   6   5        3.98        0.01     21.95 o 
   1   7   5       64.31       53.16     10.53 o 
   2   7   5       87.26       71.09      6.10 o 
   3   7   5      110.97      112.99      7.46 o 
   4   7   5      207.46      208.19      9.84 o 
   5   7   5        6.49        0.01     12.90 o 
   6   7   5       13.95        5.79     14.91 o 
   7   7   5       22.77       26.11     15.94 o 
   8   7   5      101.22      128.24     19.94 o 
   9   7   5        2.79        0.01     18.65 o 
  10   7   5        4.99       23.31     18.72 o 
  11   7   5        8.03       11.22     21.65 o 
   0   8   5      110.97       86.59     11.97 o 
   1   8   5      802.00      775.88     18.53 o 
   2   8   5      282.44      248.95     10.05 o 
   3   8   5        0.25        0.01     10.85 o 
   4   8   5        0.69        0.01     11.60 o 
   5   8   5       19.53       18.96     12.74 o 
   6   8   5      451.45      448.90     22.84 o 
   7   8   5        4.33        0.01     16.90 o 
   8   8   5        3.99        0.01     17.40 o 
   9   8   5       17.27       15.74     18.86 o 
  10   8   5       22.39       25.86     20.56 o 
  11   8   5        0.79        0.01     21.92 o 
   1   9   5        0.05        0.01     10.67 o 
   2   9   5        0.07        5.15     10.13 o 
   3   9   5        9.05        9.14     10.50 o 
   4   9   5       21.55       15.72     12.37 o 
   5   9   5      249.32      316.77     13.19 o 
   6   9   5        8.39        0.01     15.93 o 
   7   9   5       25.49        3.69     17.57 o 
   8   9   5       27.67        9.55     18.58 o 
   9   9   5        3.18        0.01     19.16 o 
  10   9   5        0.24        0.01     21.15 o 
   0  10   5      177.78      158.21     14.42 o 
   1  10   5       14.69       20.54      6.07 o 
   2  10   5       71.52       75.71      7.99 o 
   3  10   5        2.36       12.55     11.82 o 
   4  10   5      351.20      359.84     14.59 o 
   5  10   5        0.59        0.01     15.88 o 
   6  10   5       43.15       43.57     17.58 o 
   7  10   5       13.85       14.43     16.26 o 
   8  10   5       13.47       29.37     17.89 o 
   9  10   5        4.09       14.77     18.93 o 
  10  10   5        3.08        7.51     19.86 o 
   1  11   5      158.80      168.90     15.75 o 
   2  11   5      925.24      886.89     21.17 o 
   3  11   5        2.74        0.01     13.72 o 
   4  11   5      137.25      179.33     12.41 o 
   5  11   5      136.65      167.21     18.93 o 
   6  11   5       69.13       75.40     18.50 o 
   7  11   5       10.75        1.87     17.93 o 
   8  11   5       14.60       22.48     18.02 o 
   9  11   5        3.49        0.01     22.56 o 
   0  12   5        2.55        0.01     13.02 o 
   1  12   5        4.63       10.01     13.55 o 
   2  12   5        0.08        0.01     12.81 o 
   3  12   5       49.52       43.03     15.99 o 
   4  12   5      113.59      130.61     11.15 o 
   5  12   5       61.52       54.87     17.79 o 
   6  12   5       90.19      132.83     20.02 o 
   7  12   5        4.21       11.98     16.36 o 
   8  12   5        5.93        5.97     18.90 o 
   1  13   5       96.00      107.80     17.20 o 
   2  13   5      231.81      269.93     19.50 o 
   3  13   5       54.99       51.06     15.48 o 
   4  13   5        9.77        0.01     16.48 o 
   5  13   5        0.05        0.01     16.53 o 
   6  13   5       25.66       33.68      9.94 o 
   7  13   5       17.93        0.53     19.18 o 
   8  13   5        0.31        1.15     18.73 o 
   0  14   5      202.16      166.03     21.73 o 
   1  14   5        5.21        0.01     16.34 o 
   2  14   5       50.60       27.68     18.97 o 
   3  14   5        6.49        0.89     16.66 o 
   4  14   5       46.65       46.14     10.19 o 
   5  14   5       19.13        0.01     18.91 o 
   6  14   5        8.82        0.01     16.60 o 
   7  14   5        5.92        4.57     18.84 o 
   1  15   5       60.87       43.00     18.65 o 
   2  15   5        0.57        0.01     15.24 o 
   3  15   5        2.06        0.01     16.21 o 
   4  15   5        1.37        0.01     17.80 o 
   5  15   5        3.98        0.01     19.06 o 
   6  15   5        2.46        5.68     17.97 o 
   0  16   5        0.05        0.01     15.95 o 
   1  16   5        3.70        0.01     17.02 o 
   2  16   5        0.01        0.01     15.84 o 
   3  16   5        1.73       20.05     15.09 o 
   4  16   5        5.40        0.01     18.99 o 
   1  17   5        0.18        0.01     19.63 o 
   0   0   6     2052.89     1699.82     15.28 o 
   1   0   6     2115.64     1910.91     16.54 o 
   2   0   6     1470.90     1379.10     14.80 o 
   3   0   6      374.34      359.77      9.14 o 
   4   0   6     1391.98     1478.02     19.14 o 
   5   0   6       12.86        0.01     10.35 o 
   6   0   6       23.45       38.28      7.30 o 
   7   0   6      242.03      275.03     13.25 o 
   8   0   6       27.78       22.40     17.21 o 
   9   0   6      139.47      115.88     13.15 o 
  10   0   6      172.46      224.89     15.70 o 
  11   0   6       29.58       29.69     21.52 o 
  12   0   6        0.14        0.01     21.73 o 
   1   1   6      302.18      243.61      6.70 o 
   2   1   6      865.69      863.80     11.88 o 
   3   1   6      731.02      755.26     12.32 o 
   4   1   6      868.90      909.43     14.81 o 
   5   1   6       63.38       65.64      6.81 o 
   6   1   6      271.70      289.32     11.59 o 
   7   1   6       43.46       56.89      8.43 o 
   8   1   6      220.52      219.10     13.87 o 
   9   1   6      225.96      295.52     15.79 o 
  10   1   6        1.02        3.59     19.23 o 
  11   1   6        5.83        0.01     21.14 o 
  12   1   6       14.21       40.15     12.83 o 
   0   2   6     7306.42     7124.83     33.93 o 
   1   2   6      760.35      748.94     10.88 o 
   2   2   6     1190.81     1188.94     14.56 o 
   3   2   6        4.27        3.16      8.13 o 
   4   2   6      667.69      676.30     13.08 o 
   5   2   6      693.78      730.15     15.05 o 
   6   2   6      403.73      399.46     12.89 o 
   7   2   6       58.38       49.30      8.49 o 
   8   2   6       94.78       95.23     10.79 o 
   9   2   6        0.60        0.01     18.85 o 
  10   2   6       80.71       73.82     22.11 o 
  11   2   6        3.17        7.63     20.18 o 
  12   2   6        0.17       19.29     19.68 o 
   1   3   6        9.37        6.44      7.01 o 
   2   3   6      925.12      892.83     13.11 o 
   3   3   6      781.74      861.15     13.71 o 
   4   3   6      637.26      678.27     13.45 o 
   5   3   6      234.60      205.72      9.28 o 
   6   3   6       13.81        0.27     12.28 o 
   7   3   6      165.25      163.55     10.83 o 
   8   3   6       57.58       15.44     18.91 o 
   9   3   6        0.26        0.01     16.73 o 
  10   3   6        1.46        0.92     18.69 o 
  11   3   6        0.08        0.01     21.06 o 
  12   3   6        0.03        0.01     22.31 o 
   0   4   6    17418.99    18218.62    262.98 o 
   1   4   6       57.48       47.75      5.51 o 
   2   4   6     1325.00     1290.91     16.36 o 
   3   4   6      833.22      782.59     13.73 o 
   4   4   6      430.86      411.55     11.23 o 
   5   4   6        2.50       16.05      6.60 o 
   6   4   6      228.74      250.73     12.24 o 
   7   4   6        1.17       27.41      8.73 o 
   8   4   6       47.64       32.52     18.54 o 
   9   4   6       36.49       20.92     18.71 o 
  10   4   6       10.51        0.01     20.70 o 
  11   4   6        1.14        0.01     22.42 o 
  12   4   6        4.17        0.01     23.41 o 
   1   5   6      185.11      172.42      9.62 o 
   2   5   6      417.04      367.58     10.23 o 
   3   5   6      233.88      202.19      8.27 o 
   4   5   6       71.55       73.63      7.40 o 
   5   5   6        3.01        9.92     10.92 o 
   6   5   6       39.12       34.71      8.58 o 
   7   5   6       39.04       38.35     10.05 o 
   8   5   6      102.14       75.50     18.84 o 
   9   5   6       82.58      121.97     12.68 o 
  10   5   6       19.23        6.28     20.38 o 
  11   5   6        5.70        8.06     20.71 o 
   0   6   6       93.50       82.87      9.71 o 
   1   6   6      338.42      341.56     12.70 o 
   2   6   6      122.66      114.77      6.45 o 
   3   6   6      427.57      409.98     11.74 o 
   4   6   6      385.34      404.70     12.53 o 
   5   6   6       97.62      115.86      9.22 o 
   6   6   6      207.72      179.71     12.15 o 
   7   6   6      229.35      235.51     20.24 o 
   8   6   6       16.06       19.17     16.16 o 
   9   6   6       21.82       59.92     17.91 o 
  10   6   6       20.29       24.29     10.84 o 
  11   6   6        6.62       12.71     21.77 o 
   1   7   6      192.43      222.78     13.06 o 
   2   7   6      186.05      175.34      8.35 o 
   3   7   6       52.58       45.63      6.03 o 
   4   7   6       27.30       34.07      7.20 o 
   5   7   6      270.04      245.24     10.86 o 
   6   7   6       36.88       43.82      8.71 o 
   7   7   6       21.55       14.17     16.75 o 
   8   7   6       16.32       13.39     16.85 o 
   9   7   6       13.95       15.36     18.23 o 
  10   7   6        2.17       24.79     17.11 o 
  11   7   6        0.18       19.39     18.78 o 
   0   8   6       14.66       18.26      9.22 o 
   1   8   6      377.46      350.48     15.26 o 
   2   8   6      741.49      662.37     15.28 o 
   3   8   6        5.74        4.33     10.10 o 
   4   8   6       50.77       41.73      6.86 o 
   5   8   6      205.08      218.27     11.85 o 
   6   8   6       42.02       49.39      9.43 o 
   7   8   6        6.39       15.39     14.87 o 
   8   8   6       29.05       28.60     19.75 o 
   9   8   6        1.28       12.17     17.24 o 
  10   8   6        9.33        0.01     20.12 o 
   1   9   6      754.23      692.18     20.84 o 
   2   9   6       29.33       29.85     10.63 o 
   3   9   6      453.26      417.32     13.55 o 
   4   9   6        4.18       16.88     11.67 o 
   5   9   6        0.40        7.96     13.91 o 
   6   9   6       14.57        9.85     15.23 o 
   7   9   6        6.12        2.10     16.76 o 
   8   9   6        1.00        0.01     17.62 o 
   9   9   6        0.82       13.79     17.89 o 
  10   9   6        0.01        4.49     19.50 o 
   0  10   6      924.34      874.75     24.69 o 
   1  10   6      435.28      495.93     18.76 o 
   2  10   6        1.13        0.01     13.15 o 
   3  10   6       64.45       71.13      9.61 o 
   4  10   6      232.18      260.11     12.54 o 
   5  10   6       52.13       35.48     16.89 o 
   6  10   6      119.87      110.51     19.28 o 
   7  10   6        1.05        4.92     15.94 o 
   8  10   6        2.09        0.01     18.56 o 
   9  10   6        0.01        0.54     18.84 o 
  10  10   6        0.80        0.01     22.29 o 
   1  11   6       31.27       36.15     13.80 o 
   2  11   6       48.36       39.43      8.87 o 
   3  11   6      130.18      146.76     10.58 o 
   4  11   6        0.57        0.01     16.38 o 
   5  11   6       12.93       36.40      9.85 o 
   6  11   6       16.06        0.01     17.02 o 
   7  11   6        1.13        8.11     16.00 o 
   8  11   6        0.30       20.83     16.22 o 
   9  11   6        0.02        3.96     18.15 o 
   0  12   6      298.39      373.27     19.45 o 
   1  12   6        5.53        8.08     12.99 o 
   2  12   6      117.65      119.90     10.61 o 
   3  12   6       30.92       41.03     15.51 o 
   4  12   6      118.22      117.20     11.95 o 
   5  12   6       13.98        0.01     17.14 o 
   6  12   6       12.35       19.63     16.27 o 
   7  12   6        8.34        3.56     17.46 o 
   8  12   6       30.47        0.01     21.56 o 
   1  13   6       15.74        3.61     16.50 o 
   2  13   6      130.17      126.15     11.31 o 
   3  13   6       43.61       36.23     16.62 o 
   4  13   6        4.25        9.30     15.09 o 
   5  13   6        5.60       20.64     14.41 o 
   6  13   6        1.92        3.52     17.01 o 
   7  13   6        1.37       14.13     16.54 o 
   0  14   6       47.43       35.41     18.19 o 
   1  14   6      128.90      151.61     17.89 o 
   2  14   6        0.06        0.01     15.81 o 
   3  14   6        0.19        0.01     15.96 o 
   4  14   6       16.41       19.18     14.93 o 
   5  14   6        4.92        0.01     16.18 o 
   6  14   6        6.96       24.79     17.09 o 
   7  14   6        5.28        0.01     21.32 o 
   1  15   6        5.79        0.01     15.35 o 
   2  15   6       17.81        4.32     17.11 o 
   3  15   6       49.42       60.62     10.76 o 
   4  15   6        0.12        0.01     16.09 o 
   5  15   6        5.05       12.52     16.81 o 
   0  16   6        0.06        0.01     15.90 o 
   1  16   6       15.03       39.80     10.40 o 
   2  16   6        1.98        0.01     16.06 o 
   3  16   6        0.43        0.01     18.17 o 
   4  16   6        1.46        0.01     19.30 o 
   1   1   7      238.86      234.25      6.92 o 
   2   1   7     1747.34     1729.41     17.92 o 
   3   1   7      158.78      174.92      7.64 o 
   4   1   7        4.22        5.47      9.15 o 
   5   1   7      274.38      262.65     10.28 o 
   6   1   7       28.58       28.20      7.15 o 
   7   1   7      379.84      389.08     13.56 o 
   8   1   7       92.75       96.28     11.67 o 
   9   1   7       32.49       60.44     11.70 o 
  10   1   7       51.99       61.21     20.70 o 
  11   1   7        2.45        0.01     22.19 o 
  12   1   7        0.36        0.01     21.65 o 
   0   2   7    12620.40    13040.57     48.92 o 
   1   2   7        7.87        0.00      8.34 o 
   2   2   7     3373.55     3569.88     26.15 o 
   3   2   7     2170.46     2237.45     21.84 o 
   4   2   7      993.95      994.57     16.65 o 
   5   2   7      411.00      381.25     12.25 o 
   6   2   7       10.14       23.92     12.13 o 
   7   2   7       13.04       12.33     15.51 o 
   8   2   7      131.99      174.84     11.88 o 
   9   2   7       28.93       22.29     19.29 o 
  10   2   7        1.22        0.01     20.44 o 
  11   2   7        0.00       15.08     18.23 o 
  12   2   7        3.11        0.01     23.07 o 
   1   3   7     1929.07     2043.04     10.16 o 
   2   3   7      106.20      123.89      6.61 o 
   3   3   7      285.36      289.69      8.99 o 
   4   3   7     1937.16     2041.33     23.48 o 
   5   3   7     1738.08     1822.58     24.81 o 
   6   3   7      215.66      253.55     11.93 o 
   7   3   7       23.30        0.01     16.34 o 
   8   3   7      132.70      149.42     12.73 o 
   9   3   7       18.99       26.47     17.84 o 
  10   3   7        2.03        0.01     20.08 o 
  11   3   7        2.06       32.15     18.94 o 
  12   3   7       10.01        0.01     25.02 o 
   0   4   7      548.13      615.63     14.32 o 
   1   4   7     4185.22     4240.83     32.74 o 
   2   4   7        3.21        0.01      8.48 o 
   3   4   7      301.82      293.39      9.59 o 
   4   4   7      340.58      328.29     10.59 o 
   5   4   7       20.66       29.11      6.90 o 
   6   4   7     1092.15     1191.56     21.90 o 
   7   4   7      209.14      262.86     14.32 o 
   8   4   7       17.50       21.38     17.48 o 
   9   4   7       42.71       25.39     20.27 o 
  10   4   7       92.82      102.61     22.09 o 
  11   4   7       28.14       11.27     22.70 o 
   1   5   7     2322.30     2393.44     27.07 o 
   2   5   7      144.88      137.21      7.10 o 
   3   5   7     1314.78     1361.25     19.23 o 
   4   5   7      120.94      110.25      8.18 o 
   5   5   7       28.65       39.19      7.73 o 
   6   5   7      108.74      128.37     10.43 o 
   7   5   7       72.71       94.36     10.26 o 
   8   5   7      346.44      389.62     25.34 o 
   9   5   7       31.11       41.21     18.66 o 
  10   5   7        0.43       20.76     18.04 o 
  11   5   7        3.11        0.01     20.58 o 
   0   6   7      223.95      278.07     11.71 o 
   1   6   7       70.31       89.59      9.15 o 
   2   6   7      167.04      196.69      8.49 o 
   3   6   7       20.52       27.50      5.84 o 
   4   6   7        7.00        0.01     10.91 o 
   5   6   7       73.96       86.63      8.21 o 
   6   6   7      327.67      323.90     14.07 o 
   7   6   7        0.54        0.01     15.87 o 
   8   6   7        5.18       20.15     15.71 o 
   9   6   7        2.98        6.42     17.13 o 
  10   6   7        2.46       17.33     18.34 o 
  11   6   7        3.20       15.22     20.23 o 
   1   7   7        5.04        5.71      8.52 o 
   2   7   7      672.24      685.42     14.74 o 
   3   7   7       39.55       21.83     11.98 o 
   4   7   7        5.00        4.80     10.55 o 
   5   7   7        3.17       13.69     12.35 o 
   6   7   7      250.65      239.49     13.46 o 
   7   7   7        0.02        0.01     15.59 o 
   8   7   7       15.09        1.29     17.96 o 
   9   7   7        1.11        0.01     18.56 o 
  10   7   7        3.27        0.01     21.48 o 
  11   7   7        7.28       13.38     21.55 o 
   0   8   7      196.15      224.45     13.05 o 
   1   8   7        3.85        3.15     10.29 o 
   2   8   7       10.80        6.18     10.37 o 
   3   8   7       37.29       38.45      6.61 o 
   4   8   7      826.80      785.36     18.28 o 
   5   8   7       43.26       40.70      8.19 o 
   6   8   7       36.84       14.27     15.82 o 
   7   8   7        4.96        0.01     16.59 o 
   8   8   7       18.65       24.84     15.61 o 
   9   8   7        0.15       12.96     16.58 o 
  10   8   7       18.40       46.10     18.96 o 
   1   9   7       46.97       52.47     12.13 o 
   2   9   7       93.12      100.34      8.84 o 
   3   9   7      171.69      236.35     12.49 o 
   4   9   7        0.41        0.01     14.16 o 
   5   9   7       31.71       49.06     15.26 o 
   6   9   7       60.76       67.53     10.22 o 
   7   9   7       52.11       55.65     18.04 o 
   8   9   7       43.15       28.55     18.43 o 
   9   9   7        8.11        0.01     21.93 o 
  10   9   7        0.02        0.01     20.54 o 
   0  10   7      164.97      164.85     16.23 o 
   1  10   7        0.59        0.01     12.07 o 
   2  10   7      132.71      133.96      9.48 o 
   3  10   7       18.01       14.43     14.29 o 
   4  10   7       72.89       88.84     11.03 o 
   5  10   7        0.84       10.40     14.90 o 
   6  10   7       24.12       14.20     15.87 o 
   7  10   7       28.77       38.10     11.35 o 
   8  10   7        3.81        0.50     18.27 o 
   9  10   7        2.57        8.78     18.16 o 
   1  11   7       20.48       15.25     13.22 o 
   2  11   7      156.58      142.08     11.40 o 
   3  11   7       88.69       58.67     17.32 o 
   4  11   7      264.76      248.47     13.93 o 
   5  11   7       39.15        6.22     18.09 o 
   6  11   7       16.44        0.89     16.44 o 
   7  11   7       49.64       58.10     19.09 o 
   8  11   7        2.39       31.93     16.49 o 
   9  11   7        1.32        0.01     24.12 o 
   0  12   7       32.84       37.38     14.07 o 
   1  12   7       57.11       75.75     15.34 o 
   2  12   7      155.69      155.95     13.16 o 
   3  12   7        8.43        0.01     17.03 o 
   4  12   7       52.44       61.72     10.30 o 
   5  12   7       89.56      120.72     10.81 o 
   6  12   7        0.48       10.06     16.94 o 
   7  12   7        4.22        5.20     17.87 o 
   8  12   7        1.85        0.01     20.70 o 
   1  13   7       80.67       46.65     18.62 o 
   2  13   7      428.63      450.96     17.44 o 
   3  13   7       68.31       62.70     18.92 o 
   4  13   7        7.64        0.01     16.81 o 
   5  13   7       32.62       36.03     18.69 o 
   6  13   7       43.48       34.38     19.52 o 
   7  13   7        1.19        2.77     18.28 o 
   0  14   7      422.53      457.41     28.56 o 
   1  14   7       68.32       63.78     11.27 o 
   2  14   7        3.61        0.01     17.04 o 
   3  14   7        9.76        5.62     15.69 o 
   4  14   7       56.68       29.44     19.38 o 
   5  14   7       23.88       16.02     18.99 o 
   6  14   7        7.22       14.30     18.04 o 
   1  15   7        5.39        0.01     17.48 o 
   2  15   7       26.88       21.12     17.53 o 
   3  15   7       23.01        0.01     19.34 o 
   4  15   7        7.91        0.53     16.91 o 
   5  15   7        0.31        0.01     20.57 o 
   0  16   7       12.81        4.22     18.35 o 
   1  16   7        4.74       19.76      8.93 o 
   2  16   7        4.60        4.78     17.54 o 
   3  16   7        2.21       13.07     10.69 o 
   0   0   8     1508.45     1477.74     16.76 o 
   1   0   8      267.69      285.55      8.45 o 
   2   0   8    13088.99    13921.07     56.39 o 
   3   0   8      228.14      236.60      8.97 o 
   4   0   8        3.14       12.76      4.83 o 
   5   0   8       55.35       51.17      6.69 o 
   6   0   8      113.46      108.63     10.33 o 
   7   0   8      146.48      135.66     11.56 o 
   8   0   8       54.58       10.39     19.91 o 
   9   0   8       22.21        6.73     20.02 o 
  10   0   8      289.88      330.40     18.01 o 
  11   0   8       15.34       14.79     20.44 o 
   1   1   8      229.92      263.85      8.01 o 
   2   1   8       13.19        9.97      7.86 o 
   3   1   8        1.07        4.87      8.66 o 
   4   1   8     1787.22     1967.36     23.69 o 
   5   1   8      350.66      358.23     11.93 o 
   6   1   8        0.50        0.01     12.77 o 
   7   1   8       92.75      127.36     10.94 o 
   8   1   8      163.30      136.47     13.22 o 
   9   1   8       16.92        0.01     19.98 o 
  10   1   8        2.76        0.01     21.64 o 
  11   1   8        7.15       17.47     19.69 o 
   0   2   8     4350.99     4639.70     30.53 o 
   1   2   8      569.38      581.49     11.33 o 
   2   2   8     1101.41     1113.28     15.58 o 
   3   2   8      340.83      306.25     10.20 o 
   4   2   8      327.68      341.31     10.60 o 
   5   2   8      173.48      184.46      9.20 o 
   6   2   8        2.55        0.01     13.28 o 
   7   2   8        3.83        0.01     14.73 o 
   8   2   8        0.21        7.93     15.58 o 
   9   2   8       88.49       96.70     12.63 o 
  10   2   8       50.35       46.37     20.49 o 
  11   2   8        0.82        0.01     22.11 o 
   1   3   8     2113.55     2096.32     11.44 o 
   2   3   8     1526.85     1578.82     19.10 o 
   3   3   8        3.78        0.01      8.81 o 
   4   3   8        0.45        6.53      9.47 o 
   5   3   8        1.12        1.06     11.30 o 
   6   3   8        9.47        0.01     14.04 o 
   7   3   8        0.08        0.01     14.75 o 
   8   3   8       26.91        6.55     17.47 o 
   9   3   8        2.30        0.01     18.02 o 
  10   3   8        1.61        0.01     19.95 o 
  11   3   8        8.90        0.01     22.62 o 
   0   4   8     8125.66     8424.60     50.04 o 
   1   4   8      839.84      796.48     14.31 o 
   2   4   8      408.41      411.27     10.49 o 
   3   4   8       36.37       13.74      9.86 o 
   4   4   8       13.11       22.28     10.31 o 
   5   4   8      641.41      627.84     16.09 o 
   6   4   8       10.77       21.60     13.76 o 
   7   4   8        6.22        0.01     16.36 o 
   8   4   8      240.26      247.05     14.49 o 
   9   4   8        0.22        0.01     18.28 o 
  10   4   8        0.89        0.01     19.25 o 
  11   4   8        6.05       26.94     19.66 o 
   1   5   8      136.36      143.84     11.77 o 
   2   5   8      904.35      995.27     17.00 o 
   3   5   8       71.26       71.47      7.25 o 
   4   5   8      389.86      396.51     12.29 o 
   5   5   8       39.69       30.07      7.74 o 
   6   5   8      252.17      209.90     11.51 o 
   7   5   8       56.41       59.90     10.01 o 
   8   5   8       32.99        0.01     19.46 o 
   9   5   8       17.02       31.87     10.44 o 
  10   5   8        4.15        0.01     20.58 o 
  11   5   8        0.34       10.12     19.86 o 
   0   6   8       24.56       12.87      8.98 o 
   1   6   8        8.55        0.01      8.94 o 
   2   6   8       75.22       75.44      7.02 o 
   3   6   8       34.01       37.17      6.64 o 
   4   6   8       97.80       96.13      8.38 o 
   5   6   8        4.04        0.01     12.71 o 
   6   6   8      216.35      249.17     13.27 o 
   7   6   8      247.74      274.18     14.93 o 
   8   6   8       11.25        3.40     16.99 o 
   9   6   8        2.14       14.64     16.37 o 
  10   6   8        0.22        0.01     20.50 o 
  11   6   8        1.30        0.01     20.88 o 
   1   7   8      197.33      178.32     12.61 o 
   2   7   8      118.09      111.26      7.68 o 
   3   7   8        5.31        5.76     10.39 o 
   4   7   8        1.27        3.56     11.54 o 
   5   7   8       69.20       79.35      9.52 o 
   6   7   8       47.50       30.43     15.67 o 
   7   7   8        2.08        0.01     15.74 o 
   8   7   8       36.47       43.04     18.22 o 
   9   7   8        4.20        5.89     17.91 o 
  10   7   8       10.06        0.01     19.65 o 
   0   8   8      249.92      233.60     13.93 o 
   1   8   8      553.95      529.14     18.03 o 
   2   8   8        4.84        0.01     11.44 o 
   3   8   8       86.75       86.69      7.93 o 
   4   8   8        3.36        4.79     13.38 o 
   5   8   8        5.79        0.01     16.47 o 
   6   8   8      294.93      278.70     15.28 o 
   7   8   8        0.54        0.01     16.74 o 
   8   8   8        0.00       10.70     16.07 o 
   9   8   8        0.03        0.01     20.85 o 
  10   8   8        7.25        8.99     19.84 o 
   1   9   8        0.55        0.01     11.83 o 
   2   9   8      646.89      612.78     17.57 o 
   3   9   8       53.13       41.02      8.59 o 
   4   9   8      550.90      485.41     16.81 o 
   5   9   8       16.30        0.01     16.65 o 
   6   9   8       60.73       13.74     18.53 o 
   7   9   8        3.83        0.01     15.76 o 
   8   9   8       43.95       30.82     19.53 o 
   9   9   8       10.24       15.53     19.00 o 
  10   9   8        0.63       14.05     19.71 o 
   0  10   8     1048.62     1049.50     29.11 o 
   1  10   8       16.82       27.01      7.89 o 
   2  10   8      187.84      180.53     11.45 o 
   3  10   8      608.38      605.60     18.81 o 
   4  10   8      994.31      919.38     23.57 o 
   5  10   8        8.05       24.30     14.64 o 
   6  10   8       39.38        0.01     18.69 o 
   7  10   8        0.01        0.01     15.68 o 
   8  10   8        0.11        0.01     20.38 o 
   9  10   8        2.78        0.01     21.72 o 
   1  11   8       17.28       12.24     14.37 o 
   2  11   8      346.54      325.63     15.00 o 
   3  11   8       14.01       14.05     16.28 o 
   4  11   8        5.49        0.01     17.21 o 
   5  11   8        5.93       13.26     15.36 o 
   6  11   8       82.01       81.01     17.98 o 
   7  11   8        0.41        0.01     17.45 o 
   8  11   8        3.98        0.01     18.61 o 
   0  12   8       27.43        7.82     14.62 o 
   1  12   8       92.93      101.52     16.99 o 
   2  12   8       26.62        3.56     16.55 o 
   3  12   8      179.74      191.41     12.90 o 
   4  12   8       10.76       30.29     15.05 o 
   5  12   8        2.55        0.01     16.91 o 
   6  12   8        8.85        0.01     16.38 o 
   7  12   8        6.45        0.01     19.44 o 
   8  12   8        0.39        0.01     19.09 o 
   1  13   8       38.26       24.28     16.64 o 
   2  13   8        0.05        2.58     15.46 o 
   3  13   8        2.04        0.01     16.71 o 
   4  13   8       71.38       88.07     10.58 o 
   5  13   8       45.43       27.19     10.12 o 
   6  13   8        1.17        0.01     17.60 o 
   7  13   8        0.11        0.01     19.61 o 
   0  14   8       74.59      106.54     18.68 o 
   1  14   8       32.99       42.96     15.82 o 
   2  14   8       68.57       73.48     10.85 o 
   3  14   8        1.27        0.01     17.50 o 
   4  14   8        2.18       27.18     15.79 o 
   5  14   8        2.96        0.01     17.86 o 
   6  14   8        3.45        0.01     18.70 o 
   1  15   8        3.33       17.51     14.79 o 
   2  15   8        0.54        0.01     16.04 o 
   3  15   8        6.21        0.01     18.00 o 
   4  15   8        3.73        0.01     16.52 o 
   0  16   8       76.28       82.18     21.97 o 
   1  16   8        4.22       14.60     16.19 o 
   2  16   8        0.05        0.01     16.83 o 
   1   1   9      324.87      296.50      8.86 o 
   2   1   9     1093.42     1086.86     16.12 o 
   3   1   9      199.95      196.54      8.71 o 
   4   1   9      618.24      654.54     15.14 o 
   5   1   9       40.56       48.72      7.69 o 
   6   1   9       79.73       75.54      8.30 o 
   7   1   9        3.51        0.01     15.90 o 
   8   1   9       56.02       73.27     10.51 o 
   9   1   9       31.88       38.88     11.23 o 
  10   1   9        0.71        0.01     19.85 o 
  11   1   9        0.00        0.01     20.73 o 
   0   2   9      820.20      722.92     13.92 o 
   1   2   9      174.91      186.78      7.36 o 
   2   2   9      275.20      270.98      8.89 o 
   3   2   9       16.56       10.09     10.02 o 
   4   2   9        7.01        0.01     11.14 o 
   5   2   9        9.05        0.54     12.60 o 
   6   2   9       59.09       66.93      8.66 o 
   7   2   9       58.42       62.58     10.82 o 
   8   2   9       86.10       88.92     12.40 o 
   9   2   9        0.04        4.20      9.04 o 
  10   2   9       43.96       36.99     21.01 o 
  11   2   9        1.32        0.01     20.94 o 
   1   3   9       81.70       75.54      2.92 o 
   2   3   9     2677.81     2557.33     25.88 o 
   3   3   9       94.59       73.14      6.68 o 
   4   3   9       73.51       59.77      6.48 o 
   5   3   9       55.00       64.41      8.79 o 
   6   3   9       18.74       24.18     13.50 o 
   7   3   9        9.06       26.49      7.77 o 
   8   3   9       65.07       78.54     11.92 o 
   9   3   9        3.14        0.01     18.99 o 
  10   3   9        2.06        0.01     19.08 o 
  11   3   9        3.79        0.01     20.60 o 
   0   4   9      677.13      715.24     17.75 o 
   1   4   9       95.35      100.53      6.84 o 
   2   4   9      549.84      540.65     12.16 o 
   3   4   9       11.24        6.94     10.16 o 
   4   4   9        0.00        0.01     11.29 o 
   5   4   9       13.00        0.01     13.13 o 
   6   4   9      649.30      730.88     19.07 o 
   7   4   9       26.07       30.08      9.43 o 
   8   4   9        9.92        8.23     17.55 o 
   9   4   9       49.62       50.98     19.44 o 
  10   4   9        5.33        0.01     20.40 o 
  11   4   9        1.62       14.11     20.71 o 
   1   5   9       47.06       48.07      5.51 o 
   2   5   9       40.29       39.47      6.00 o 
   3   5   9       12.72        7.40      5.52 o 
   4   5   9      797.93      836.30     17.52 o 
   5   5   9        5.65        0.01     14.01 o 
   6   5   9        1.52        1.02     14.94 o 
   7   5   9       80.54       70.37     11.25 o 
   8   5   9      150.65      165.09     13.77 o 
   9   5   9       14.16        0.01     18.95 o 
  10   5   9       10.65       19.97     12.96 o 
  11   5   9        4.30        0.01     21.67 o 
   0   6   9      953.88      941.64     21.95 o 
   1   6   9      231.00      225.73     13.43 o 
   2   6   9        4.74       12.58      9.40 o 
   3   6   9       23.55       28.36      7.28 o 
   4   6   9        0.66        4.98     11.30 o 
   5   6   9        4.91       12.23     12.99 o 
   6   6   9      284.39      295.48     14.85 o 
   7   6   9       62.29       86.28     10.15 o 
   8   6   9       37.67       27.31     18.70 o 
   9   6   9        7.55       30.23     16.90 o 
  10   6   9       11.92        0.01     20.35 o 
   1   7   9      354.75      344.93     16.29 o 
   2   7   9      732.92      729.13     16.76 o 
   3   7   9      313.57      284.37     11.37 o 
   4   7   9       42.28       41.08      7.10 o 
   5   7   9       13.96        0.01     14.78 o 
   6   7   9      143.92      142.24     14.77 o 
   7   7   9       42.30       48.48     12.02 o 
   8   7   9       11.24        0.46     17.60 o 
   9   7   9       10.58        3.03     19.63 o 
  10   7   9        2.53       27.81     16.87 o 
   0   8   9      636.42      725.58     22.36 o 
   1   8   9      443.03      404.16     18.77 o 
   2   8   9       10.91        0.01     12.48 o 
   3   8   9        5.67       20.97     11.14 o 
   4   8   9      537.38      549.57     17.25 o 
   5   8   9       25.41       21.40     15.13 o 
   6   8   9       80.99       62.35     10.52 o 
   7   8   9        0.21        3.92     15.88 o 
   8   8   9        0.01        0.01     18.64 o 
   9   8   9       27.47       25.29     21.52 o 
  10   8   9        0.00        0.01     20.40 o 
   1   9   9       64.92       61.47     14.43 o 
   2   9   9      406.50      384.79     14.90 o 
   3   9   9        7.25        0.01     15.81 o 
   4   9   9      288.45      268.32     13.99 o 
   5   9   9      111.12      130.99     11.66 o 
   6   9   9       12.28       15.09     15.44 o 
   7   9   9        0.03        0.01     16.67 o 
   8   9   9       97.19       38.84     23.21 o 
   9   9   9       11.54       31.70     11.72 o 
   0  10   9       63.20       40.65     16.87 o 
   1  10   9      280.80      288.61     20.48 o 
   2  10   9       17.72       24.52     13.62 o 
   3  10   9       92.01      104.60     10.71 o 
   4  10   9       74.93       60.20     11.12 o 
   5  10   9       20.90        0.01     18.64 o 
   6  10   9      105.34      121.71     12.05 o 
   7  10   9       14.27       10.71     17.84 o 
   8  10   9        0.83        0.01     18.43 o 
   9  10   9        0.17        4.61     17.95 o 
   1  11   9       87.00       67.91     16.95 o 
   2  11   9      178.54      192.56     12.34 o 
   3  11   9      103.82      129.00     11.42 o 
   4  11   9        3.28        0.01     16.48 o 
   5  11   9       10.05       36.80     10.04 o 
   6  11   9        5.80       17.10     15.21 o 
   7  11   9        0.04        0.01     17.33 o 
   8  11   9        1.58        9.52     18.04 o 
   0  12   9      187.03      153.83     19.08 o 
   1  12   9       73.04       97.22     16.67 o 
   2  12   9       60.69       62.50     10.01 o 
   3  12   9       31.39       24.29     16.32 o 
   4  12   9       31.78       12.98     16.97 o 
   5  12   9        0.03        0.01     17.84 o 
   6  12   9        5.68        0.01     18.26 o 
   7  12   9        0.34        0.01     20.38 o 
   1  13   9        2.37        0.88     14.49 o 
   2  13   9       46.37       24.86     16.82 o 
   3  13   9        4.81       22.98     13.48 o 
   4  13   9       33.18       12.99     17.27 o 
   5  13   9        0.00        4.60      9.41 o 
   6  13   9       35.51       12.43     19.13 o 
   0  14   9      155.46      137.02     21.59 o 
   1  14   9        1.65       15.71     16.10 o 
   2  14   9       23.70       25.91     16.15 o 
   3  14   9        2.64        0.01     18.11 o 
   4  14   9       23.25       49.64     10.10 o 
   5  14   9        6.14       41.72     10.27 o 
   1  15   9        4.61       10.81     16.11 o 
   2  15   9       56.26       57.98     18.97 o 
   3  15   9        2.68        2.13     16.57 o 
   4  15   9        2.08        0.01     18.08 o 
   0  16   9       30.23       40.49     19.32 o 
   1  16   9        1.44        0.01     17.39 o 
   0   0  10     3013.66     3249.25     28.02 o 
   1   0  10     2514.02     2407.24     24.49 o 
   2   0  10     1447.45     1515.15     23.24 o 
   3   0  10      497.53      445.19     12.61 o 
   4   0  10     1103.33     1153.92     19.80 o 
   5   0  10      105.28       96.48      9.25 o 
   6   0  10     1086.47     1175.07     23.24 o 
   7   0  10      292.28      306.76     14.74 o 
   8   0  10      132.89      164.95     13.69 o 
   9   0  10       22.57        0.01     20.93 o 
  10   0  10      170.67      157.54     16.92 o 
  11   0  10        0.00        0.01     22.34 o 
   1   1  10       28.90       34.05      4.71 o 
   2   1  10     1068.73     1108.90     17.21 o 
   3   1  10       66.03       91.98      6.94 o 
   4   1  10      456.51      504.22     13.96 o 
   5   1  10        0.06        0.01     13.21 o 
   6   1  10      154.05      150.12     10.64 o 
   7   1  10       42.44       12.58     16.60 o 
   8   1  10      304.96      355.12     17.41 o 
   9   1  10       12.79        0.01     20.36 o 
  10   1  10        2.35       25.80     18.32 o 
  11   1  10        1.50        0.01     21.49 o 
   0   2  10      278.32      321.30      9.62 o 
   1   2  10       40.61       45.53      5.65 o 
   2   2  10       18.95        6.75      9.47 o 
   3   2  10      950.42      903.60     16.71 o 
   4   2  10       86.14       90.42      8.31 o 
   5   2  10        3.65       10.97      6.48 o 
   6   2  10        8.59        4.54     13.70 o 
   7   2  10      149.94      162.48     11.17 o 
   8   2  10        2.08        0.01     16.75 o 
   9   2  10        6.03        0.01     20.28 o 
  10   2  10        4.57        0.01     19.92 o 
  11   2  10        2.55        0.01     21.74 o 
   1   3  10      656.79      661.46      6.53 o 
   2   3  10      215.42      208.26      8.85 o 
   3   3  10       10.01        5.94     10.13 o 
   4   3  10       86.78      111.71      7.76 o 
   5   3  10      204.10      192.71     11.14 o 
   6   3  10       12.76       11.29     14.10 o 
   7   3  10       28.73       44.10     10.15 o 
   8   3  10       21.75       20.08     16.62 o 
   9   3  10       25.43       24.72     18.20 o 
  10   3  10        1.89       26.89     16.70 o 
  11   3  10        0.68        0.01     21.75 o 
   0   4  10      159.59      139.66     12.19 o 
   1   4  10       90.15      105.29      7.02 o 
   2   4  10        1.31        0.01     10.03 o 
   3   4  10      551.45      519.66     13.88 o 
   4   4  10       74.19       76.09      7.80 o 
   5   4  10       63.81       21.39     14.93 o 
   6   4  10       32.71       45.12     10.02 o 
   7   4  10        4.75        0.01     16.44 o 
   8   4  10       36.40       48.76      9.90 o 
   9   4  10        4.41        0.01     18.83 o 
  10   4  10        7.57        0.01     19.14 o 
  11   4  10        0.07        7.56     20.74 o 
   1   5  10      237.12      202.93     14.86 o 
   2   5  10      205.71      197.16      9.00 o 
   3   5  10        0.53        0.01     11.75 o 
   4   5  10       17.99       10.90     12.73 o 
   5   5  10       62.44       54.33      8.34 o 
   6   5  10        2.04        0.01     15.80 o 
   7   5  10       22.05       24.54     15.64 o 
   8   5  10        1.54        0.01     16.72 o 
   9   5  10        2.71        7.83     18.66 o 
  10   5  10        3.31       14.03     18.66 o 
   0   6  10      141.53      157.95     13.47 o 
   1   6  10      792.65      771.08     22.35 o 
   2   6  10       64.76       57.74      7.39 o 
   3   6  10       39.70       37.11      7.08 o 
   4   6  10        0.15        1.87     11.70 o 
   5   6  10       41.29       46.27      7.77 o 
   6   6  10       95.74       96.88     10.22 o 
   7   6  10        8.89        0.01     17.00 o 
   8   6  10       10.12       23.79     16.57 o 
   9   6  10       13.14        7.06     20.40 o 
  10   6  10        3.91        0.01     21.44 o 
   1   7  10      353.44      375.49     17.53 o 
   2   7  10       15.79        2.06     11.79 o 
   3   7  10        8.87        0.01     12.85 o 
   4   7  10       35.58        2.64     14.05 o 
   5   7  10       55.90       75.29      9.28 o 
   6   7  10       18.93        0.01     16.08 o 
   7   7  10        8.36       24.57     15.46 o 
   8   7  10       29.35       16.18     19.36 o 
   9   7  10        1.03        5.23     17.73 o 
  10   7  10        0.55        0.01     22.67 o 
   0   8  10       62.89       61.37     12.66 o 
   1   8  10       44.53       46.71     11.82 o 
   2   8  10        7.00       15.84     12.35 o 
   3   8  10        2.21       11.89     11.61 o 
   4   8  10        6.39        0.01     14.23 o 
   5   8  10        6.94        0.01     16.32 o 
   6   8  10      286.82      318.84     15.97 o 
   7   8  10        2.74        0.01     17.63 o 
   8   8  10        2.54        1.00     17.87 o 
   9   8  10        1.70        0.01     21.67 o 
   1   9  10        0.99        1.34     14.03 o 
   2   9  10      183.28      174.21     11.98 o 
   3   9  10       84.15       72.28      8.84 o 
   4   9  10       37.44       14.31     16.79 o 
   5   9  10        2.80        0.01     16.50 o 
   6   9  10        5.76        0.01     16.00 o 
   7   9  10       12.71        0.01     18.84 o 
   8   9  10       12.35        0.01     20.94 o 
   9   9  10        0.77        0.01     21.16 o 
   0  10  10      181.49      172.22     17.82 o 
   1  10  10       22.33       37.10      9.28 o 
   2  10  10       32.26       41.28      8.51 o 
   3  10  10       17.75       24.00     14.32 o 
   4  10  10      219.76      195.32     12.47 o 
   5  10  10      153.94      185.11     15.63 o 
   6  10  10        2.01        9.25     16.16 o 
   7  10  10        8.17        0.01     16.97 o 
   8  10  10        1.04        0.01     18.85 o 
   1  11  10        2.73        0.01     13.39 o 
   2  11  10       37.78        9.50     15.30 o 
   3  11  10       34.85       63.76      9.97 o 
   4  11  10        0.35        5.18     15.23 o 
   5  11  10       26.95       32.94     10.34 o 
   6  11  10       23.93       19.66     16.88 o 
   7  11  10        0.50        0.01     16.89 o 
   8  11  10        5.59       14.99     16.67 o 
   0  12  10       82.61       48.14     18.76 o 
   1  12  10        9.42        0.01     15.98 o 
   2  12  10        1.00        1.71     13.65 o 
   3  12  10       14.21        6.63     15.60 o 
   4  12  10       39.96       14.85     17.43 o 
   5  12  10       35.23       22.06     19.08 o 
   6  12  10        0.02        0.01     18.48 o 
   7  12  10        0.44        1.13     18.59 o 
   1  13  10        0.37       21.92     14.06 o 
   2  13  10        5.52       25.30     13.99 o 
   3  13  10        6.38        0.01     16.57 o 
   4  13  10        4.36        0.01     16.31 o 
   5  13  10        3.36        0.01     16.80 o 
   6  13  10        1.39        5.01     18.37 o 
   0  14  10       34.01       20.15     18.33 o 
   1  14  10        0.84        0.01     17.76 o 
   2  14  10       20.01       34.82      9.63 o 
   3  14  10       58.05       31.20     20.79 o 
   4  14  10       19.41       28.29     18.43 o 
   5  14  10        2.92       15.68     17.33 o 
   1  15  10       15.66       11.14     17.60 o 
   2  15  10        5.79        0.01     18.17 o 
   3  15  10       16.70        6.59     19.13 o 
   1   1  11       38.09       32.22      6.04 o 
   2   1  11       31.88       21.09     10.45 o 
   3   1  11      136.61      107.69      7.67 o 
   4   1  11      126.98      139.14      9.14 o 
   5   1  11        8.67        0.01     14.10 o 
   6   1  11        2.00       21.05     12.76 o 
   7   1  11       21.41        7.95     16.94 o 
   8   1  11        1.23        6.38     15.89 o 
   9   1  11       62.10      102.56     12.47 o 
  10   1  11        9.07        9.44     19.19 o 
  11   1  11        4.61       12.75     20.26 o 
   0   2  11      150.94      132.77      7.88 o 
   1   2  11       19.06       19.89      5.20 o 
   2   2  11      442.03      468.72     13.31 o 
   3   2  11       25.29       11.48     10.74 o 
   4   2  11      172.70      165.73      9.56 o 
   5   2  11      744.22      737.44     18.05 o 
   6   2  11       68.15       61.78      8.94 o 
   7   2  11       44.11       58.28     10.40 o 
   8   2  11        8.31        0.01     19.68 o 
   9   2  11       10.48       12.60     10.60 o 
  10   2  11        7.39       34.37     17.90 o 
  11   2  11        4.26       13.42     20.90 o 
   1   3  11        0.03        0.01      8.99 o 
   2   3  11        5.66        0.01     10.86 o 
   3   3  11      393.02      339.86     12.39 o 
   4   3  11      165.40      154.65      9.93 o 
   5   3  11       11.38        6.07     12.57 o 
   6   3  11       48.91       57.00      9.85 o 
   7   3  11      170.18      190.45     13.83 o 
   8   3  11        7.68       29.31     15.38 o 
   9   3  11       10.57       15.30     10.99 o 
  10   3  11        2.99       35.84     10.05 o 
   0   4  11       13.81        0.77     10.71 o 
   1   4  11      109.37      123.68      9.06 o 
   2   4  11      150.96      151.08      8.49 o 
   3   4  11      392.91      410.73     13.19 o 
   4   4  11      212.60      219.93     11.46 o 
   5   4  11        0.56        4.61     12.95 o 
   6   4  11        1.83       12.66     13.61 o 
   7   4  11      146.19      167.61     11.82 o 
   8   4  11        0.99        0.01     18.54 o 
   9   4  11        0.17        0.01     17.84 o 
  10   4  11        0.39        1.64     18.69 o 
   1   5  11     1013.92     1019.27     22.82 o 
   2   5  11      178.35      180.86      9.54 o 
   3   5  11      365.27      315.54     12.23 o 
   4   5  11       51.55       16.97     14.89 o 
   5   5  11      106.80      129.30     10.51 o 
   6   5  11        0.00        0.01     15.34 o 
   7   5  11        3.03        0.01     16.05 o 
   8   5  11        1.76        0.46     16.92 o 
   9   5  11        7.79       12.19     17.32 o 
  10   5  11        0.26        0.01     20.38 o 
   0   6  11       39.40       39.14     12.57 o 
   1   6  11      116.72      113.62     14.47 o 
   2   6  11      122.59      111.83      8.23 o 
   3   6  11       20.16       27.21     11.35 o 
   4   6  11       86.81       91.27      9.45 o 
   5   6  11        0.99        0.01     14.43 o 
   6   6  11       72.57       85.37     10.06 o 
   7   6  11        1.63        0.01     18.15 o 
   8   6  11        0.19        0.01     18.00 o 
   9   6  11        6.49        6.80     18.67 o 
  10   6  11        2.83       19.49     19.39 o 
   1   7  11       51.75       17.31     13.31 o 
   2   7  11       79.43       87.13      8.15 o 
   3   7  11      107.55      105.19      8.77 o 
   4   7  11        1.41        0.01     12.81 o 
   5   7  11       47.54       49.81      9.20 o 
   6   7  11       47.40       20.46     16.72 o 
   7   7  11        0.37        0.01     15.74 o 
   8   7  11        0.70        0.01     17.95 o 
   9   7  11       11.89       18.95     18.07 o 
   0   8  11       64.53       40.86     13.88 o 
   1   8  11        5.99        0.01     13.74 o 
   2   8  11       23.37        4.70     13.33 o 
   3   8  11       68.69       31.79     15.90 o 
   4   8  11       52.16       59.56      9.05 o 
   5   8  11        6.70        0.01     15.10 o 
   6   8  11        4.75       22.83     15.24 o 
   7   8  11       39.73        3.77     19.87 o 
   8   8  11        1.37        0.01     19.61 o 
   9   8  11        0.31        0.56     20.20 o 
   1   9  11      985.07     1009.99     29.75 o 
   2   9  11       91.65       72.30     10.50 o 
   3   9  11        0.37        3.36     14.05 o 
   4   9  11        4.81        0.01     15.37 o 
   5   9  11        5.45        0.01     15.58 o 
   6   9  11        0.13        5.91     15.22 o 
   7   9  11        0.13        0.01     17.37 o 
   8   9  11        0.14       23.20     15.76 o 
   9   9  11        0.20        4.10     19.03 o 
   0  10  11        2.23       10.65     13.65 o 
   1  10  11       80.71      105.28     14.20 o 
   2  10  11        0.38       21.97     12.83 o 
   3  10  11       22.00       30.64      8.65 o 
   4  10  11        0.02        0.01     15.41 o 
   5  10  11        4.91        9.41     15.08 o 
   6  10  11        4.38       12.02     16.62 o 
   7  10  11        0.86       13.05     17.12 o 
   8  10  11        5.40        0.01     23.15 o 
   1  11  11      119.61      159.61     16.66 o 
   2  11  11      143.15      142.75     12.25 o 
   3  11  11       23.97       14.59     15.97 o 
   4  11  11        0.53       20.71     14.28 o 
   5  11  11       28.98       23.85     18.22 o 
   6  11  11        1.95        9.17     16.18 o 
   7  11  11        0.26        2.21     16.84 o 
   0  12  11       75.16       55.49     18.71 o 
   1  12  11        1.95        7.06     13.99 o 
   2  12  11        3.94       17.33     13.62 o 
   3  12  11       33.55       20.71     16.04 o 
   4  12  11        8.51       21.20     14.33 o 
   5  12  11        1.29        8.64     15.14 o 
   6  12  11        0.67        3.79     16.83 o 
   1  13  11       26.83       49.35     15.70 o 
   2  13  11       13.62       22.92     14.93 o 
   3  13  11       22.75       21.22     16.75 o 
   4  13  11        1.85        4.12     16.27 o 
   5  13  11        7.57       33.96     10.50 o 
   0  14  11       63.32       66.21     18.36 o 
   1  14  11       10.14        1.53     16.31 o 
   2  14  11        0.24       15.39     14.60 o 
   3  14  11        7.29        0.01     17.71 o 
   4  14  11        8.19        0.01     19.45 o 
   1  15  11        0.05        9.31     16.85 o 
   2  15  11       10.74        5.50     18.67 o 
   0   0  12     1066.63     1115.42     18.87 o 
   1   0  12      236.59      231.07      9.96 o 
   2   0  12       62.44       45.21     11.91 o 
   3   0  12      174.17      147.10      8.83 o 
   4   0  12      726.12      705.23     16.92 o 
   5   0  12       12.34       25.00      8.33 o 
   6   0  12      539.57      536.75     18.10 o 
   7   0  12        0.88        0.01     15.50 o 
   8   0  12       49.65       55.67     10.72 o 
   9   0  12       57.57       33.02     21.12 o 
  10   0  12        3.93       19.02     18.39 o 
   1   1  12        5.65        4.39      9.01 o 
   2   1  12       32.30       30.03     11.53 o 
   3   1  12      132.27      129.59      8.50 o 
   4   1  12        0.45        4.50     11.68 o 
   5   1  12       27.49       42.96      7.66 o 
   6   1  12      173.07      187.10     12.82 o 
   7   1  12       70.82       54.81     11.92 o 
   8   1  12       17.76       35.73      9.32 o 
   9   1  12        8.23        0.01     20.57 o 
  10   1  12        0.01        6.54     19.20 o 
   0   2  12      372.44      401.74     12.15 o 
   1   2  12      103.30      101.18      8.64 o 
   2   2  12      231.62      248.78     10.46 o 
   3   2  12       20.09       14.73     11.16 o 
   4   2  12      234.39      226.98     11.45 o 
   5   2  12       28.01        0.01     15.02 o 
   6   2  12       10.33        3.65     15.40 o 
   7   2  12       60.69       49.73     10.13 o 
   8   2  12       19.86       25.70     16.91 o 
   9   2  12        0.86        5.48     17.14 o 
  10   2  12        7.55        0.01     21.88 o 
   1   3  12       48.73       17.35     11.61 o 
   2   3  12        3.42        2.78     10.68 o 
   3   3  12       23.56       32.86     11.46 o 
   4   3  12       62.50       68.09      8.69 o 
   5   3  12      151.05      145.77     10.78 o 
   6   3  12      134.98      157.22     12.29 o 
   7   3  12      145.94      161.23     12.34 o 
   8   3  12        8.11        0.01     18.76 o 
   9   3  12        0.65       26.80     16.33 o 
  10   3  12        0.65        0.01     20.01 o 
   0   4  12     1170.30     1216.24     25.72 o 
   1   4  12        0.03        0.01     10.29 o 
   2   4  12        0.49        2.88     10.62 o 
   3   4  12      100.51      106.36      8.83 o 
   4   4  12      109.93      115.09      9.66 o 
   5   4  12      153.84      128.00     10.93 o 
   6   4  12       12.56       34.22      8.67 o 
   7   4  12       21.71        7.18     17.56 o 
   8   4  12        1.50       27.16     14.94 o 
   9   4  12        3.97        0.01     18.39 o 
  10   4  12        6.63        8.49     19.23 o 
   1   5  12        0.49        0.01     11.07 o 
   2   5  12       38.65       44.91     12.13 o 
   3   5  12       66.85       59.53      7.48 o 
   4   5  12       89.92       87.97      9.24 o 
   5   5  12        4.60        6.82      8.35 o 
   6   5  12       12.09        7.51     14.63 o 
   7   5  12        1.17       15.24     15.30 o 
   8   5  12        1.67        0.01     17.68 o 
   9   5  12       13.56        0.53     19.83 o 
  10   5  12        2.90        0.01     22.25 o 
   0   6  12       69.01       54.84     14.29 o 
   1   6  12      538.50      478.64     19.95 o 
   2   6  12      149.24      152.59     10.80 o 
   3   6  12        0.24        0.01     12.12 o 
   4   6  12        5.14       10.20     12.17 o 
   5   6  12      137.99      129.67     11.43 o 
   6   6  12       16.27       21.38     15.72 o 
   7   6  12        6.27       15.20      8.06 o 
   8   6  12       32.21       34.28     17.49 o 
   9   6  12       43.67       17.39     22.69 o 
   1   7  12      191.85      194.40     15.85 o 
   2   7  12        6.30        5.70     12.54 o 
   3   7  12       89.26       88.95      9.46 o 
   4   7  12       46.95       44.85      8.78 o 
   5   7  12       82.73       68.99     10.04 o 
   6   7  12       14.84       13.74     16.48 o 
   7   7  12       48.90       66.86     11.54 o 
   8   7  12        8.87        1.55     18.30 o 
   9   7  12        3.04        0.01     21.35 o 
   0   8  12       42.61       35.05     14.67 o 
   1   8  12       45.64       26.73     14.86 o 
   2   8  12       26.19       15.69     13.31 o 
   3   8  12       24.26       25.14     13.47 o 
   4   8  12       17.17       13.31     13.06 o 
   5   8  12        5.26        6.70     14.42 o 
   6   8  12       26.15       27.50     17.81 o 
   7   8  12       30.45        3.44     19.27 o 
   8   8  12        0.03        3.76     16.93 o 
   9   8  12       15.06       15.72     21.37 o 
   1   9  12       80.88       48.82     17.37 o 
   2   9  12       37.43       34.85      9.03 o 
   3   9  12      104.98      104.20     10.53 o 
   4   9  12       15.08        5.40     16.31 o 
   5   9  12        0.10       22.11     13.84 o 
   6   9  12       27.64        0.01     18.56 o 
   7   9  12       26.05       13.91     20.34 o 
   8   9  12        2.81        3.92     19.20 o 
   0  10  12       22.02       16.03     14.45 o 
   1  10  12       56.14       23.29     16.74 o 
   2  10  12       79.31       63.25     18.34 o 
   3  10  12       50.05       64.03      9.99 o 
   4  10  12       35.32       38.61      9.62 o 
   5  10  12        0.65        7.02     15.06 o 
   6  10  12       35.88       26.03     18.14 o 
   7  10  12       20.80       36.86     17.12 o 
   1  11  12        6.65       15.91     14.94 o 
   2  11  12        6.84        0.01     15.77 o 
   3  11  12       10.29        2.24     14.72 o 
   4  11  12       12.10        3.29     16.33 o 
   5  11  12       56.38       58.63     11.99 o 
   6  11  12        3.26       14.29     15.85 o 
   7  11  12        1.56        2.28     18.26 o 
   0  12  12       40.76       55.65     15.12 o 
   1  12  12       11.58       11.06     14.23 o 
   2  12  12       38.66       18.09     17.65 o 
   3  12  12        2.88       12.95     15.06 o 
   4  12  12        2.14        0.01     16.22 o 
   5  12  12        6.23       19.00     15.88 o 
   6  12  12        1.74        0.01     18.94 o 
   1  13  12        0.36        0.01     17.97 o 
   2  13  12        0.70        0.01     15.34 o 
   3  13  12        2.60        0.01     16.60 o 
   4  13  12        0.68        1.60     15.79 o 
   5  13  12        9.60       28.60     17.02 o 
   0  14  12        4.91        0.01     18.11 o 
   1  14  12        0.13        5.29     16.47 o 
   2  14  12        0.05        0.01     16.80 o 
   3  14  12        5.55        7.67     17.36 o 
   1   1  13      834.03      812.03     17.98 o 
   2   1  13       71.21       29.01     14.93 o 
   3   1  13        0.23        0.01     19.58 o 
   4   1  13      368.84      340.23     15.67 o 
   5   1  13      125.36      112.04     11.05 o 
   6   1  13       76.59       88.82     11.05 o 
   7   1  13        2.92        0.01     16.55 o 
   8   1  13       57.53       53.56     11.69 o 
   9   1  13       22.90        7.75     20.10 o 
  10   1  13        0.39        0.01     18.79 o 
   0   2  13       95.65      123.07      8.34 o 
   1   2  13       43.63       17.56     12.52 o 
   2   2  13       30.44       31.67      7.10 o 
   3   2  13        5.92        0.01     12.46 o 
   4   2  13      186.65      191.66     13.04 o 
   5   2  13        0.04        0.01     14.24 o 
   6   2  13      186.05      190.71     13.97 o 
   7   2  13       21.65       15.36     16.05 o 
   8   2  13        0.50       10.88     16.34 o 
   9   2  13        4.23        0.01     20.09 o 
  10   2  13        7.44       14.85     19.99 o 
   1   3  13        5.15        0.01     10.93 o 
   2   3  13       16.33        3.62     11.96 o 
   3   3  13       53.74       46.40      8.61 o 
   4   3  13        7.89       20.45     12.59 o 
   5   3  13      114.35      130.07      9.98 o 
   6   3  13        0.00        0.01     15.14 o 
   7   3  13       35.11       26.90     16.48 o 
   8   3  13       26.26       18.25     18.46 o 
   9   3  13        4.21        5.80     18.82 o 
  10   3  13        9.61       10.98     19.93 o 
   0   4  13      259.27      301.69     12.67 o 
   1   4  13       51.15       61.74      7.68 o 
   2   4  13        2.10        0.01     13.33 o 
   3   4  13       25.13       17.80      7.19 o 
   4   4  13        3.30       10.86      6.92 o 
   5   4  13        1.19        2.24     13.75 o 
   6   4  13       31.93       25.51     15.70 o 
   7   4  13        1.08        0.01     16.58 o 
   8   4  13       20.73        5.89     19.63 o 
   9   4  13        5.13       23.12     18.02 o 
   1   5  13      126.88      156.32     14.01 o 
   2   5  13       98.28       93.28      9.80 o 
   3   5  13       77.11       57.71      8.69 o 
   4   5  13       45.77       47.21      7.58 o 
   5   5  13       80.80      111.16     10.85 o 
   6   5  13       30.04       37.36      9.68 o 
   7   5  13       12.45        0.01     18.56 o 
   8   5  13        4.09        0.01     19.21 o 
   9   5  13        0.74       11.55     17.75 o 
   0   6  13        3.32       11.99     11.13 o 
   1   6  13        4.62        2.34     12.59 o 
   2   6  13        4.13        0.01     11.88 o 
   3   6  13       21.94       26.10     12.88 o 
   4   6  13       87.15       83.66      9.81 o 
   5   6  13       47.71       44.38      8.93 o 
   6   6  13       20.16        0.01     16.88 o 
   7   6  13        0.09        0.01     17.34 o 
   8   6  13       17.42       38.00     10.96 o 
   9   6  13        0.16        0.01     21.27 o 
   1   7  13       39.42       55.79     13.01 o 
   2   7  13       38.12       32.58     12.86 o 
   3   7  13        0.01       16.69     12.27 o 
   4   7  13        1.95        0.01     14.46 o 
   5   7  13        0.03        2.10     15.11 o 
   6   7  13       22.69       38.82      9.67 o 
   7   7  13        0.06        4.91     17.10 o 
   8   7  13        6.07        3.76     18.42 o 
   9   7  13       15.76        0.01     22.36 o 
   0   8  13        2.43        5.97     13.16 o 
   1   8  13       20.10       18.15      9.29 o 
   2   8  13        6.33        7.57     12.38 o 
   3   8  13        2.10        0.01     15.25 o 
   4   8  13       10.63        8.27     14.26 o 
   5   8  13        1.89        5.29     15.90 o 
   6   8  13       57.56       69.58     10.66 o 
   7   8  13       23.49       30.67     10.66 o 
   8   8  13        0.38        0.01     19.88 o 
   1   9  13       12.13       24.24     13.25 o 
   2   9  13        6.91        0.01     14.71 o 
   3   9  13        3.19        8.29     13.94 o 
   4   9  13      145.18      119.28     12.20 o 
   5   9  13       22.82       13.92     17.60 o 
   6   9  13        0.02        0.01     17.64 o 
   7   9  13        7.35       31.15     17.63 o 
   8   9  13       15.89       21.51     19.44 o 
   0  10  13        2.56        0.01     14.52 o 
   1  10  13        3.11        0.01     15.14 o 
   2  10  13       14.26        0.01     14.11 o 
   3  10  13        2.57        0.01     15.85 o 
   4  10  13        0.93       22.22     13.79 o 
   5  10  13       10.06        5.39     16.61 o 
   6  10  13       34.00       33.42     18.56 o 
   7  10  13        0.01       29.31     16.83 o 
   1  11  13       12.32        0.01     16.55 o 
   2  11  13        3.92        0.01     15.77 o 
   3  11  13        5.55        0.01     16.53 o 
   4  11  13        3.84       10.81     15.39 o 
   5  11  13        3.00        0.01     19.24 o 
   6  11  13        5.78        0.01     19.45 o 
   0  12  13        2.60       16.84     13.99 o 
   1  12  13       15.56       19.28     16.13 o 
   2  12  13        0.12        0.01     15.16 o 
   3  12  13        1.51        0.01     15.14 o 
   4  12  13        0.26        0.01     17.53 o 
   5  12  13        0.77        0.01     18.31 o 
   1  13  13        6.72        3.09     16.73 o 
   2  13  13        1.89        0.01     18.53 o 
   3  13  13       23.23        3.20     19.64 o 
   4  13  13        1.61        0.01     19.11 o 
   0  14  13        2.76       17.58     14.76 o 
   1  14  13        0.58        0.01     17.60 o 
   0   0  14      419.39      439.34     14.58 o 
   1   0  14      739.31      602.71     16.85 o 
   2   0  14      868.80      698.02     24.95 o 
   3   0  14      997.86     1074.47     27.49 o 
   4   0  14       10.41        0.01     14.63 o 
   5   0  14      336.31      352.28     14.27 o 
   6   0  14       43.30       45.76      8.24 o 
   7   0  14       29.45       39.19     10.69 o 
   8   0  14       58.25       68.72     18.95 o 
   9   0  14        0.51        0.01     19.05 o 
   1   1  14      516.30      500.50     15.62 o 
   2   1  14      120.16      116.48     15.78 o 
   3   1  14      422.54      372.66     15.63 o 
   4   1  14      417.35      419.68     15.77 o 
   5   1  14       15.13        3.76     15.32 o 
   6   1  14       37.53        4.48     17.04 o 
   7   1  14      130.10      144.90     12.86 o 
   8   1  14        0.45        0.01     17.68 o 
   9   1  14        1.40       24.31     17.13 o 
   0   2  14      220.63      224.04     11.74 o 
   1   2  14        3.13       17.55     11.62 o 
   2   2  14        0.10       14.38     11.14 o 
   3   2  14        0.07        0.01     13.08 o 
   4   2  14       21.16       16.56     13.73 o 
   5   2  14      172.27      198.62     11.71 o 
   6   2  14       28.61       16.88     15.68 o 
   7   2  14        1.38        6.76     15.70 o 
   8   2  14        9.06        9.45     17.14 o 
   9   2  14        1.32        0.01     23.03 o 
   1   3  14      123.06      155.95     10.06 o 
   2   3  14       11.33       12.74     12.81 o 
   3   3  14      105.17      106.14      9.73 o 
   4   3  14      150.82      124.33     11.04 o 
   5   3  14        3.62        0.01     15.01 o 
   6   3  14       24.03       22.61     11.22 o 
   7   3  14       29.76       32.05     16.12 o 
   8   3  14        9.40        0.01     18.60 o 
   9   3  14        1.24        0.01     19.16 o 
   0   4  14       83.11       98.35     14.52 o 
   1   4  14      170.96      194.59     10.81 o 
   2   4  14      591.02      575.39     17.77 o 
   3   4  14      114.33      108.26     10.87 o 
   4   4  14        4.80       16.25     13.94 o 
   5   4  14      227.08      246.71     14.13 o 
   6   4  14        9.42       22.40      8.45 o 
   7   4  14        6.65       15.46     16.84 o 
   8   4  14       10.08       13.89     17.79 o 
   9   4  14       13.63        0.01     20.34 o 
   1   5  14       88.57       91.44     14.44 o 
   2   5  14        2.64        5.23     12.89 o 
   3   5  14        0.88        0.01     15.83 o 
   4   5  14       41.64       64.60      9.56 o 
   5   5  14        8.02       18.45     14.82 o 
   6   5  14        1.50        0.01     16.37 o 
   7   5  14        6.65       25.99     15.99 o 
   8   5  14        5.65        0.01     18.96 o 
   9   5  14        4.50        0.01     20.98 o 
   0   6  14       64.04       51.15     14.89 o 
   1   6  14       63.98       89.31      9.51 o 
   2   6  14       28.67       49.63      8.74 o 
   3   6  14        0.07        9.79     13.02 o 
   4   6  14       78.15       65.14      9.29 o 
   5   6  14        4.82       21.28     13.72 o 
   6   6  14        0.85        0.01     16.46 o 
   7   6  14        4.64        0.01     18.97 o 
   8   6  14        0.55       26.59     16.45 o 
   1   7  14        4.07        0.01     14.12 o 
   2   7  14        0.08        2.29     13.09 o 
   3   7  14       51.90       47.34     15.43 o 
   4   7  14        8.08        0.01     16.78 o 
   5   7  14        1.47        0.01     15.83 o 
   6   7  14       27.62        0.47     17.65 o 
   7   7  14        1.53        0.01     18.83 o 
   8   7  14        1.26       12.33     19.11 o 
   0   8  14       13.21       11.11     14.41 o 
   1   8  14      118.75      125.34     15.79 o 
   2   8  14       13.50       12.06     14.43 o 
   3   8  14      126.83      134.32     11.38 o 
   4   8  14       11.78       10.92     16.02 o 
   5   8  14       58.28       62.36     11.30 o 
   6   8  14        0.24        0.01     17.18 o 
   7   8  14        0.91       12.88     17.10 o 
   8   8  14        1.89        1.16     20.17 o 
   1   9  14       35.49       28.62     15.34 o 
   2   9  14       14.10        0.01     17.21 o 
   3   9  14       43.61       47.83      9.85 o 
   4   9  14        4.21        1.38     16.14 o 
   5   9  14        0.08        0.01     17.30 o 
   6   9  14        0.09        0.01     17.39 o 
   7   9  14        8.00        0.01     21.68 o 
   0  10  14      104.57      104.76     18.08 o 
   1  10  14       26.66       27.23     15.85 o 
   2  10  14       21.90       13.94     16.35 o 
   3  10  14       33.61       33.81     16.91 o 
   4  10  14       12.33        1.46     16.43 o 
   5  10  14        4.73       22.56     15.76 o 
   6  10  14        0.68        9.81     16.79 o 
   1  11  14        4.91       27.92      8.62 o 
   2  11  14       14.76        2.86     15.51 o 
   3  11  14       24.41       23.07     16.26 o 
   4  11  14        0.94       27.75     14.30 o 
   5  11  14       30.41       39.37     10.65 o 
   0  12  14       42.81       65.02     17.74 o 
   1  12  14        1.27        0.01     16.09 o 
   2  12  14        7.31        0.01     16.18 o 
   3  12  14        8.09        1.05     17.91 o 
   4  12  14        2.91        0.01     17.06 o 
   1  13  14        1.49        0.01     16.11 o 
   2  13  14       11.43       14.57     16.43 o 
   1   1  15      364.59      326.52     14.78 o 
   2   1  15       51.17        2.05     16.67 o 
   3   1  15       21.54       16.25     13.89 o 
   4   1  15       58.46       52.84      8.41 o 
   5   1  15        1.73        0.01     15.18 o 
   6   1  15        0.90       12.11     15.16 o 
   7   1  15        0.24        0.01     16.99 o 
   8   1  15        5.33        2.59     18.85 o 
   9   1  15        0.17        4.53     19.91 o 
   0   2  15      383.48      394.33     14.92 o 
   1   2  15      293.34      254.94     13.85 o 
   2   2  15      110.29      131.86     16.92 o 
   3   2  15       50.95       42.91     14.91 o 
   4   2  15        3.75        0.01     14.87 o 
   5   2  15        2.56        0.01     14.06 o 
   6   2  15       26.71       23.17     16.37 o 
   7   2  15        0.21        0.01     16.79 o 
   8   2  15        6.90       15.68     17.18 o 
   9   2  15        0.23       21.66     17.46 o 
   1   3  15       38.86       58.45      8.10 o 
   2   3  15      538.45      571.62     22.74 o 
   3   3  15      111.22       96.87     10.70 o 
   4   3  15       34.57       62.24      9.72 o 
   5   3  15        0.24        0.01     16.12 o 
   6   3  15       24.35        3.55     17.07 o 
   7   3  15        0.04        0.01     16.44 o 
   8   3  15        3.33        0.01     19.45 o 
   9   3  15        1.12        0.01     20.98 o 
   0   4  15      166.19      164.91     12.09 o 
   1   4  15      260.07      231.63     13.09 o 
   2   4  15        1.45        0.01     14.86 o 
   3   4  15        1.03        0.01     15.98 o 
   4   4  15      461.77      427.20     17.47 o 
   5   4  15      130.33      123.39     12.73 o 
   6   4  15        0.37       17.71     14.77 o 
   7   4  15        3.71       16.79     15.57 o 
   8   4  15        6.11       30.77     15.62 o 
   1   5  15       36.65       49.54     13.95 o 
   2   5  15      165.13       97.08     18.32 o 
   3   5  15      644.26      634.17     19.65 o 
   4   5  15        1.01       10.99     14.95 o 
   5   5  15       15.74       31.35     16.42 o 
   6   5  15       96.13       87.40     11.25 o 
   7   5  15       21.47       23.30     17.66 o 
   8   5  15        0.27        0.01     17.80 o 
   0   6  15       17.90       18.11      8.46 o 
   1   6  15       85.25      104.47     10.56 o 
   2   6  15       26.92       17.91     14.86 o 
   3   6  15        0.27        9.64     14.73 o 
   4   6  15      113.77      116.69     13.42 o 
   5   6  15       61.80       31.55     19.02 o 
   6   6  15        6.91        0.01     17.06 o 
   7   6  15        0.20        1.57     16.96 o 
   8   6  15        7.99       13.07     20.58 o 
   1   7  15       12.15       12.48     14.30 o 
   2   7  15       56.92       45.59     17.52 o 
   3   7  15       41.50        0.01     18.14 o 
   4   7  15        1.61        0.01     16.49 o 
   5   7  15       30.19       53.64     11.23 o 
   6   7  15        4.49        0.01     17.59 o 
   7   7  15       12.75        0.01     19.93 o 
   0   8  15      144.07      136.84     18.19 o 
   1   8  15      150.31      158.26     17.26 o 
   2   8  15       37.85       34.97     10.13 o 
   3   8  15        8.72        0.01     15.35 o 
   4   8  15       25.86       20.31     16.28 o 
   5   8  15       69.35       66.93     11.80 o 
   6   8  15       47.05       49.84     13.38 o 
   7   8  15       31.80       12.93     21.50 o 
   1   9  15        1.39        0.01     15.58 o 
   2   9  15        1.99        9.89     14.92 o 
   3   9  15       78.98       46.69     19.84 o 
   4   9  15        1.07        0.01     16.09 o 
   5   9  15        6.28        5.63     17.36 o 
   6   9  15        3.40        0.01     17.82 o 
   0  10  15        0.64        0.01     17.22 o 
   1  10  15        5.95        4.71     15.33 o 
   2  10  15        3.74        0.01     16.30 o 
   3  10  15        0.08       19.50     14.21 o 
   4  10  15        0.44        1.02     17.24 o 
   5  10  15        0.01        0.01     18.70 o 
   1  11  15        5.77        0.01     16.46 o 
   2  11  15        3.98        7.02     15.16 o 
   3  11  15        0.01       10.30     15.10 o 
   4  11  15       65.15       86.79     12.14 o 
   0  12  15        0.14        4.73      8.39 o 
   1  12  15        1.93        0.01     18.32 o 
   2  12  15       11.36        0.01     17.14 o 
   3  12  15        3.75        0.01     19.58 o 
   0   0  16      374.66      378.49     15.14 o 
   1   0  16       99.90      109.87      9.87 o 
   2   0  16       47.49       41.27     15.20 o 
   3   0  16       28.30       33.41      8.76 o 
   4   0  16       98.10       94.14      9.99 o 
   5   0  16        0.02        0.01     14.89 o 
   6   0  16       38.96       26.58     17.38 o 
   7   0  16        2.93        0.99     17.21 o 
   8   0  16       22.16        0.01     20.51 o 
   1   1  16      145.49      159.41     11.98 o 
   2   1  16      324.26      308.69     20.05 o 
   3   1  16       65.13       77.63     14.71 o 
   4   1  16        8.63       37.54      7.81 o 
   5   1  16        1.55        0.01     14.44 o 
   6   1  16       48.65       30.67     10.15 o 
   7   1  16        0.19        0.01     16.89 o 
   8   1  16        4.14        0.01     18.09 o 
   0   2  16      484.17      489.53     17.18 o 
   1   2  16      316.19      272.98     14.33 o 
   2   2  16        2.56        3.74     14.07 o 
   3   2  16       58.33       39.63     15.97 o 
   4   2  16       75.46       83.83      9.94 o 
   5   2  16        0.01        0.01     16.22 o 
   6   2  16       14.24       14.85     14.84 o 
   7   2  16       18.35       14.08     17.63 o 
   8   2  16        1.20        0.01     18.00 o 
   1   3  16       31.47       30.01     15.19 o 
   2   3  16       40.69       52.47      9.28 o 
   3   3  16       29.42       23.10     15.16 o 
   4   3  16        8.20       10.46      8.37 o 
   5   3  16        0.36        0.01     16.84 o 
   6   3  16        9.27        0.01     15.66 o 
   7   3  16        0.75       10.71     15.98 o 
   8   3  16        0.64        0.01     18.78 o 
   0   4  16        4.22        0.01     15.80 o 
   1   4  16       35.28       46.90      9.40 o 
   2   4  16      157.62      161.33     19.42 o 
   3   4  16      240.61      259.44     14.79 o 
   4   4  16       18.87       21.93     16.78 o 
   5   4  16        1.73        0.01     16.63 o 
   6   4  16        0.00        9.14     15.05 o 
   7   4  16        1.42        0.01     18.70 o 
   8   4  16        0.70        0.01     19.47 o 
   1   5  16       17.79        0.01     16.11 o 
   2   5  16      101.70       86.38     18.17 o 
   3   5  16       10.83        0.01     16.99 o 
   4   5  16        5.28       26.07      9.67 o 
   5   5  16       10.26        3.70     16.66 o 
   6   5  16       38.10       10.35     19.42 o 
   7   5  16        4.79       25.02     10.25 o 
   8   5  16        0.96        0.01     20.32 o 
   0   6  16      129.75      103.95     18.62 o 
   1   6  16        0.01        0.01     15.66 o 
   2   6  16        0.29        0.01     16.51 o 
   3   6  16        0.40        0.01     16.11 o 
   4   6  16      240.53      286.58     15.76 o 
   5   6  16        0.05        0.01     17.97 o 
   6   6  16        5.87        0.01     17.52 o 
   7   6  16        0.74        0.01     18.24 o 
   1   7  16        0.00       15.89     13.36 o 
   2   7  16      173.92      188.68     19.38 o 
   3   7  16       29.89       27.90      9.80 o 
   4   7  16       26.92       26.62     17.14 o 
   5   7  16        0.02        7.92     15.93 o 
   6   7  16        7.92        0.01     18.01 o 
   7   7  16        3.96        0.01     19.55 o 
   0   8  16        4.65       11.67     14.93 o 
   1   8  16       41.69       35.96     17.00 o 
   2   8  16       37.92       37.60     17.68 o 
   3   8  16        0.53       23.29     14.58 o 
   4   8  16       28.45       12.69     17.29 o 
   5   8  16       25.32       25.76     18.22 o 
   6   8  16        1.62        0.01     21.01 o 
   1   9  16       20.42       19.37     16.02 o 
   2   9  16        0.05        0.01     15.25 o 
   3   9  16       30.26       26.36     18.68 o 
   4   9  16        2.07        0.01     17.55 o 
   5   9  16        0.00        0.01     19.90 o 
   0  10  16        2.84        9.94     14.57 o 
   1  10  16       38.11        0.01     19.01 o 
   2  10  16        5.82        0.01     16.34 o 
   3  10  16        5.20        5.13     15.99 o 
   4  10  16       10.52        6.44     19.36 o 
   1  11  16        0.94       18.37     16.55 o 
   2  11  16        0.01        0.01     16.04 o 
   3  11  16        1.30        0.01     18.02 o 
   0  12  16        0.03        6.09     17.27 o 
   1  12  16        3.05        0.01     18.72 o 
   1   1  17      192.34      209.88     12.75 o 
   2   1  17      116.01       91.72     18.87 o 
   3   1  17       32.90        9.82     16.12 o 
   4   1  17        1.98        5.59     14.39 o 
   5   1  17        4.82        0.01     16.18 o 
   6   1  17        0.78        0.01     17.34 o 
   7   1  17        0.30       10.53     15.97 o 
   8   1  17        4.04       14.57     11.12 o 
   0   2  17      345.17      362.14     17.19 o 
   1   2  17       94.30      113.08     11.36 o 
   2   2  17       48.71       16.09     18.61 o 
   3   2  17       23.31        0.01     17.39 o 
   4   2  17        3.47        0.01     15.18 o 
   5   2  17       69.39       66.13     11.05 o 
   6   2  17        1.56        0.01     16.71 o 
   7   2  17        0.35        0.01     18.47 o 
   8   2  17        4.82       19.67     17.68 o 
   1   3  17       21.26       14.95     15.69 o 
   2   3  17      133.83      126.00     18.78 o 
   3   3  17       36.67       26.04     16.28 o 
   4   3  17       55.84       59.92     16.64 o 
   5   3  17        0.03        0.01     15.42 o 
   6   3  17        2.84        0.01     16.62 o 
   7   3  17       16.99       42.04     11.29 o 
   0   4  17      356.48      369.87     17.01 o 
   1   4  17      119.00      123.28     12.86 o 
   2   4  17       43.65       25.09     18.03 o 
   3   4  17       40.98       33.51     16.74 o 
   4   4  17       59.09       52.22     17.41 o 
   5   4  17        6.69       26.31     15.24 o 
   6   4  17        0.00        0.01     17.07 o 
   7   4  17        0.35        0.01     17.79 o 
   1   5  17      192.73      196.95     14.37 o 
   2   5  17      150.29      118.31     19.88 o 
   3   5  17       72.44       54.32     18.91 o 
   4   5  17        9.80        8.78     17.10 o 
   5   5  17       19.35        4.90     17.69 o 
   6   5  17        3.76        6.26     16.75 o 
   7   5  17       15.31       35.32     11.53 o 
   0   6  17        4.29        0.01     14.77 o 
   1   6  17       20.49       25.98     15.81 o 
   2   6  17       17.01       35.98     14.54 o 
   3   6  17       19.39        2.28     15.44 o 
   4   6  17       14.95       12.98      9.04 o 
   5   6  17        1.64        1.01     16.63 o 
   6   6  17        2.96        0.01     17.15 o 
   1   7  17       53.49       69.78     10.24 o 
   2   7  17        0.03        5.99      9.58 o 
   3   7  17        1.91        4.26     15.84 o 
   4   7  17        5.63        0.99     16.49 o 
   5   7  17        6.35        0.01     20.61 o 
   6   7  17        0.01        0.01     19.31 o 
   0   8  17        4.49        0.01     17.92 o 
   1   8  17       14.99       17.19     15.74 o 
   2   8  17        2.51        0.01     18.79 o 
   3   8  17       29.98       16.29     17.54 o 
   4   8  17        1.06        0.01     18.02 o 
   5   8  17        2.06        0.01     19.20 o 
   1   9  17        0.32       12.00     15.20 o 
   2   9  17        5.90        1.01     17.00 o 
   3   9  17        8.88       12.38     17.14 o 
   4   9  17        3.32        5.38     17.26 o 
   0  10  17        6.94        6.82     16.36 o 
   1  10  17        0.29        0.01     16.23 o 
   2  10  17        5.09        5.80     15.91 o 
   3  10  17        0.23        0.01     19.22 o 
   1  11  17       16.64       29.27     16.50 o 
   0   0  18      369.49      326.64     16.03 o 
   1   0  18       57.88       77.63     11.32 o 
   2   0  18       81.23       67.15     18.03 o 
   3   0  18        2.32       23.63     12.86 o 
   4   0  18        0.26        0.01     17.12 o 
   5   0  18        1.89       17.49     15.10 o 
   6   0  18        5.13        0.01     17.67 o 
   7   0  18        8.15       10.55     20.09 o 
   1   1  18        0.16        0.01     16.67 o 
   2   1  18       34.18       15.44     15.97 o 
   3   1  18        5.33       17.55     13.45 o 
   4   1  18        2.12        0.01     15.95 o 
   5   1  18       12.17        0.01     17.95 o 
   6   1  18        0.12       11.39     16.72 o 
   7   1  18        3.18        0.01     19.18 o 
   0   2  18       10.05       19.16     15.56 o 
   1   2  18        2.78       19.67     14.35 o 
   2   2  18       67.63       44.97     19.45 o 
   3   2  18       31.36       27.47     17.00 o 
   4   2  18        1.78        0.01     16.05 o 
   5   2  18        0.01        3.93     15.77 o 
   6   2  18       22.91        0.01     20.66 o 
   7   2  18        0.33        0.01     18.89 o 
   1   3  18       21.84        1.30     17.34 o 
   2   3  18       16.45       29.86     15.07 o 
   3   3  18        7.21        0.01     17.34 o 
   4   3  18       36.14       53.78     10.66 o 
   5   3  18        2.68        0.01     17.68 o 
   6   3  18       13.76        5.82     19.31 o 
   7   3  18        5.22        7.96     18.55 o 
   0   4  18       28.49       45.33      9.05 o 
   1   4  18        6.11        3.99     15.62 o 
   2   4  18       60.57       59.58     17.60 o 
   3   4  18        8.58       24.34     14.61 o 
   4   4  18        3.50       25.43     15.04 o 
   5   4  18        1.15        0.01     16.86 o 
   6   4  18        5.73       24.26     16.30 o 
   1   5  18       10.39        0.01     17.83 o 
   2   5  18        0.00        0.01     16.88 o 
   3   5  18        0.33        0.01     16.20 o 
   4   5  18        0.56        0.01     17.87 o 
   5   5  18        1.17        0.01     19.53 o 
   6   5  18        1.96        0.01     19.59 o 
   0   6  18        8.86        0.01     16.07 o 
   1   6  18       25.83       19.28     16.76 o 
   2   6  18        0.26        0.01     16.34 o 
   3   6  18        4.98        0.01     17.25 o 
   4   6  18       10.17        9.63     17.70 o 
   5   6  18       12.36        3.21     17.88 o 
   1   7  18        1.93        0.01     16.66 o 
   2   7  18        6.97        0.01     16.71 o 
   3   7  18       49.53       63.21     11.23 o 
   4   7  18       12.40        0.01     18.84 o 
   5   7  18        5.11       26.52     17.01 o 
   0   8  18       58.42       69.95     17.69 o 
   1   8  18        5.20        1.02     17.13 o 
   2   8  18        0.82        9.69     15.95 o 
   3   8  18       16.45        9.41     18.68 o 
   4   8  18       39.02       16.89     20.69 o 
   1   9  18        1.95       27.53     14.42 o 
   2   9  18       44.13        0.01     19.33 o 
   3   9  18        5.36        0.01     17.89 o 
   0  10  18        7.80       17.17     16.06 o 
   1  10  18        0.82       21.60     16.98 o 
   1   1  19        5.68       10.47     14.70 o 
   2   1  19       58.94       54.79     18.18 o 
   3   1  19        2.77       15.98     14.37 o 
   4   1  19       20.87       33.07     10.23 o 
   5   1  19       36.64       62.94     10.90 o 
   6   1  19        1.49        0.01     18.82 o 
   0   2  19       90.83      104.64     11.98 o 
   1   2  19        8.54        0.01     16.08 o 
   2   2  19       11.27        0.01     18.36 o 
   3   2  19        0.00        0.01     16.15 o 
   4   2  19        0.00        0.01     16.89 o 
   5   2  19        1.63        0.01     20.53 o 
   6   2  19        4.32        0.55     18.45 o 
   1   3  19       42.12       51.55      9.73 o 
   2   3  19        0.22        8.47     15.37 o 
   3   3  19        2.28        6.73     14.77 o 
   4   3  19       14.17        7.02     17.03 o 
   5   3  19        0.04        0.01     15.88 o 
   6   3  19        0.19       21.30     16.89 o 
   0   4  19        7.10        0.01     15.08 o 
   1   4  19        0.03        0.01     15.97 o 
   2   4  19        0.00        8.62     15.88 o 
   3   4  19        4.54        0.01     14.17 o 
   4   4  19        0.08       20.94     14.09 o 
   5   4  19        0.33       14.57     16.16 o 
   1   5  19       39.88       25.34     17.44 o 
   2   5  19        1.07        3.93     15.74 o 
   3   5  19        0.03        0.01     16.19 o 
   4   5  19        2.07       13.59     15.38 o 
   5   5  19        1.77        4.41     16.89 o 
   0   6  19       16.68       37.53     10.41 o 
   1   6  19        0.36        0.01     16.44 o 
   2   6  19        1.33        0.01     15.36 o 
   3   6  19        0.43        0.01     16.96 o 
   4   6  19       31.14       27.97     18.09 o 
   1   7  19        3.47       13.48     15.78 o 
   2   7  19       21.37        1.57     17.17 o 
   3   7  19       14.27       11.74     17.95 o 
   0   8  19       25.63       29.59     18.36 o 
   1   8  19        7.58        7.53     15.99 o 
   2   8  19        5.74        0.01     17.92 o 
   0   0  20        5.92        5.82     15.59 o 
   1   0  20       52.52       49.53     10.33 o 
   2   0  20        3.37        0.01     17.64 o 
   3   0  20        5.11        0.01     17.32 o 
   4   0  20        1.58        6.27     16.52 o 
   5   0  20       17.10       17.60     19.77 o 
   1   1  20        0.04        3.42     15.88 o 
   2   1  20        0.15        3.45     14.86 o 
   3   1  20        8.61       15.08     15.33 o 
   4   1  20        4.61        0.01     18.87 o 
   5   1  20        2.77        0.01     20.00 o 
   0   2  20        9.79       20.54      9.34 o 
   1   2  20        0.27        0.01     17.34 o 
   2   2  20        0.15        0.01     16.98 o 
   3   2  20       20.88       38.01     16.07 o 
   4   2  20        2.86        4.75     16.92 o 
   5   2  20        0.64        0.01     18.35 o 
   1   3  20        3.19        0.01     16.31 o 
   2   3  20        0.00        0.01     18.38 o 
   3   3  20       15.57       11.29     15.33 o 
   4   3  20        0.98        4.81     15.83 o 
   0   4  20        1.20        0.01     17.64 o 
   1   4  20        1.80       23.38     14.34 o 
   2   4  20        5.17        7.17     16.21 o 
   3   4  20        1.46        0.01     16.86 o 
   4   4  20        2.80        0.01     18.38 o 
   1   5  20        1.75        0.01     17.05 o 
   2   5  20        5.84       17.79     16.50 o 
   3   5  20        0.04        0.01     17.22 o 
   0   6  20       25.43       22.41     16.38 o 
   1   6  20       12.23        0.01     18.36 o 
   2   6  20        0.94        0.01     18.68 o 
   3   6  20        4.79       25.79     16.62 o 
   1   7  20        2.35        0.01     17.87 o 
   1   1  21        0.96        4.18     16.27 o 
   2   1  21        1.04       15.83     16.09 o 
   3   1  21        0.33       29.51     15.22 o 
   0   2  21        9.66        0.01     18.76 o 
   1   2  21        4.38        0.01     18.02 o 
   2   2  21       26.34        1.06     19.52 o 
   3   2  21        2.89        0.01     16.94 o 
   1   3  21       15.06       22.41     16.89 o 
   2   3  21        1.77       24.72     15.72 o 
   3   3  21        1.42       14.77     15.55 o 
   0   4  21        5.19       10.29     16.68 o 
   1   4  21        0.78        3.26     16.86 o 
   2   4  21        0.72        0.01     16.73 o 
   1   5  21        6.77       18.29     16.09 o 
   0   0  22       36.63       32.25     18.25 o 
   1   0  22       11.72       36.80     17.86 o 
   1   1  22        5.90       28.50     17.23 o 
                                                 
